# Supplementary material for: FGF19 functions as autocrine growth factor for hepatoblastoma
Source: Genes Cancer. 2016 Mar;7(3-4):125–35. doi: 10.18632/genesandcancer.101 (PMC4918950; doi:10.18632/genesandcancer.101)
Supplement: Supplementary file 1 [file ganc-07-125-s001.xlsx]

## Sheet: interact-Hep293TT_Xtandem.prot-
FGF19 functions as autocrine growth factor for hepatoblastoma- Elzi et al
Table S1. Proteins identified in the Hep293TT secretome.
Protein name	ProteinProphet score	Percent coverage (%)	Total number of peptides	Number of unique peptides	Accession Number (IPI-Human)
Gene_Symbol=APOB Apolipoprotein B-100	1	80.5	2467	897	IPI00022229
Gene_Symbol=A2M Alpha-2-macroglobulin	1	59.3	649	204	IPI00478003
Gene_Symbol=SERPINA1 Isoform 1 of Alpha-1-antitrypsin	1	92.3	522	132	IPI00553177
Gene_Symbol=TF Serotransferrin	1	42.7	496	96	IPI00022463
Gene_Symbol=C3 Complement C3 (Fragment)	1	64.5	486	176	IPI00783987
Gene_Symbol=RBP4 Retinol-binding protein 4	1	50.2	227	21	IPI00022420
Gene_Symbol=FN1 Isoform 15 of Fibronectin	1	45.6	215	84	IPI00855785
Gene_Symbol=AGT Angiotensinogen	1	66.8	204	67	IPI00032220
Gene_Symbol=FASN Fatty acid synthase	1	43.4	178	117	IPI00026781
Gene_Symbol=SERPINF1 Pigment epithelium-derived factor	1	69.1	172	73	IPI00006114
Gene_Symbol=RELN Isoform 2 of Reelin	1	21.9	165	92	IPI00241562
Gene_Symbol=GPC3 Glypican-3	1	35.7	149	41	IPI00019907
Gene_Symbol=CP Ceruloplasmin	1	45.4	145	83	IPI00017601
Gene_Symbol=CFB cDNA FLJ55673, highly similar to Complement factor B	1	36.9	143	70	IPI00019591
Gene_Symbol=APOE Apolipoprotein E	1	72.6	142	57	IPI00021842
Gene_Symbol=NID1 Isoform 1 of Nidogen-1	1	37.4	132	56	IPI00026944
Gene_Symbol=FGL1 Uncharacterized protein	1	67	128	30	IPI00984671
Gene_Symbol=GAPDH Glyceraldehyde-3-phosphate dehydrogenase	1	73.1	126	43	IPI00219018
Gene_Symbol=FGA Isoform 1 of Fibrinogen alpha chain	1	40.4	126	55	IPI00021885
Gene_Symbol=SERPINA3 cDNA FLJ35730 fis, clone TESTI2003131, highly similar to ALPHA-1-ANTICHYMOTRYPSIN	1	69.4	115	58	IPI00550991
Gene_Symbol=APOA1 Apolipoprotein A-I	1	80.1	97	57	IPI00021841
Gene_Symbol=FGG Isoform Gamma-B of Fibrinogen gamma chain	1	52.3	93	38	IPI00021891
Gene_Symbol=AMBP Protein AMBP	1	39.8	88	21	IPI00022426
Gene_Symbol=LDHA Isoform 1 of L-lactate dehydrogenase A chain	1	69.9	81	39	IPI00217966
Gene_Symbol=- 55 kDa protein	1	55.4	71	34	IPI00029863
Gene_Symbol=HSP90AA1 Isoform 2 of Heat shock protein HSP 90-alpha,Gene_Symbol=HSP90AA1 Isoform 1 of Heat shock protein HSP 90-alpha	1	57.9	70	41	IPI00382470,IPI00784295
Gene_Symbol=SERPING1 Plasma protease C1 inhibitor	1	39.8	70	49	IPI00291866
Gene_Symbol=SERPIND1 Serpin peptidase inhibitor, clade D (Heparin cofactor), member 1	1	58.4	69	36	IPI00292950
Gene_Symbol=LAMC1 Laminin subunit gamma-1	1	26.5	66	51	IPI00298281
Gene_Symbol=LAMB1 Laminin subunit beta-1	1	22.7	66	47	IPI00013976
Gene_Symbol=CST3 Cystatin-C	1	37.7	64	18	IPI00032293
Gene_Symbol=SERPINC1 Antithrombin-III	1	51.5	64	44	IPI00032179
Gene_Symbol=LAMA5 Laminin subunit alpha-5	1	15.5	64	41	IPI00783665
Gene_Symbol=CLU Isoform 1 of Clusterin	1	40.3	63	31	IPI00291262
Gene_Symbol=IDH1 Isocitrate dehydrogenase [NADP] cytoplasmic	1	66.9	62	49	IPI00027223
Gene_Symbol=ITIH2 Inter-alpha (Globulin) inhibitor H2	1	66.2	61	28	IPI00645038
Gene_Symbol=LGALS3BP Galectin-3-binding protein	1	26.5	59	30	IPI00023673
Gene_Symbol=SERPINA5 Plasma serine protease inhibitor	1	63.1	56	29	IPI00007221
Gene_Symbol=ENO1 Isoform alpha-enolase of Alpha-enolase	1	53.5	55	30	IPI00465248
Gene_Symbol=BGN Biglycan	1	40.5	55	20	IPI00010790
Gene_Symbol=GANAB cDNA FLJ61290, highly similar to Neutral alpha-glucosidase AB	1	45.9	54	41	IPI00383581
Gene_Symbol=CLTC Isoform 1 of Clathrin heavy chain 1,Gene_Symbol=CLTC Isoform 2 of Clathrin heavy chain 1	1	34	53	45	IPI00024067,IPI00455383
Gene_Symbol=GSN Isoform 1 of Gelsolin	1	41.8	50	32	IPI00026314
Gene_Symbol=AHSG Alpha-2-HS-glycoprotein	1	36.8	50	19	IPI00953689
Gene_Symbol=MDH2 Malate dehydrogenase, mitochondrial	1	53.3	48	22	IPI00291006
Gene_Symbol=EEF2 Elongation factor 2	1	37.3	45	33	IPI00186290
Gene_Symbol=SPTAN1 Isoform 3 of Spectrin alpha chain, brain,Gene_Symbol=SPTAN1 Isoform 1 of Spectrin alpha chain, brain,Gene_Symbol=SPTAN1 Isoform 2 of Spectrin alpha chain, brain,Gene_Symbol=SPTAN1 Uncharacterized protein	1	22.9	45	35	IPI00843765,IPI00844215,IPI00871535,IPI00879810
Gene_Symbol=NCL Nucleolin	1	37.6	43	16	IPI00604620
Gene_Symbol=TPI1;TPI1P1 triosephosphate isomerase isoform 2	1	51.7	43	25	IPI00465028
Gene_Symbol=ACTN4 Alpha-actinin-4	1	48.2	42	34	IPI00013808
Gene_Symbol=C5 Complement C5	1	24.3	42	27	IPI00032291
Gene_Symbol=CSE1L Isoform 1 of Exportin-2,Gene_Symbol=CSE1L Isoform 3 of Exportin-2	1	41	41	32	IPI00022744,IPI00219994
Gene_Symbol=PGK1 Phosphoglycerate kinase 1	1	50.8	41	35	IPI00169383
Gene_Symbol=GGH Gamma-glutamyl hydrolase	1	44.7	40	23	IPI00023728
Gene_Symbol=FGB Fibrinogen beta chain	1	55	40	32	IPI00298497
Gene_Symbol=P4HB Protein disulfide-isomerase	1	43.7	38	20	IPI00010796
Gene_Symbol=FABP1 FABP1 protein (Fragment)	1	56.7	38	17	IPI00010290
Gene_Symbol=PPIA Peptidyl-prolyl cis-trans isomerase A	1	44.2	36	20	IPI00419585
Gene_Symbol=SPTBN1 Isoform Long of Spectrin beta chain, brain 1,Gene_Symbol=SPTBN1 Isoform Short of Spectrin beta chain, brain 1,Gene_Symbol=SPTBN1 Isoform 2 of Spectrin beta chain, brain 1	1	22.7	35	34	IPI00005614,IPI00328230,IPI00333015
Gene_Symbol=EEF1A1 Elongation factor 1-alpha 1,Gene_Symbol=EEF1A1P5;EEF1A1 Putative elongation factor 1-alpha-like 3,Gene_Symbol=EEF1A1 Conserved hypothetical protein	1	29	35	15	IPI00396485,IPI00472724,IPI00984414
Gene_Symbol=PTPRF Isoform 1 of Receptor-type tyrosine-protein phosphatase F,Gene_Symbol=PTPRF Isoform 2 of Receptor-type tyrosine-protein phosphatase F	1	18.4	35	23	IPI00107831,IPI00465186
Gene_Symbol=PPIB Peptidyl-prolyl cis-trans isomerase B	1	48.1	34	23	IPI00646304
Gene_Symbol=ANXA5 Annexin A5	1	62.8	33	28	IPI00329801.12|SWISS-PROT:P08758|ENSEMBL:ENSP00000296511|REFSEQ:NP_001145|H-INV:HIT000291452|VEGA:OTTHUMP00000164026
Gene_Symbol=CTSD Cathepsin D	1	33.5	32	22	IPI00011229
Gene_Symbol=VCP Transitional endoplasmic reticulum ATPase	1	38.2	31	27	IPI00022774
Gene_Symbol=ACTB Actin, cytoplasmic 1,Gene_Symbol=ACTG1 Actin, cytoplasmic 2	1	47.7	31	23	IPI00021439,IPI00021440
Gene_Symbol=F5 252 kDa protein,Gene_Symbol=F5 Coagulation factor V	1	11.4	31	28	IPI00022937,IPI00478809
Gene_Symbol=PLOD3 Procollagen-lysine,2-oxoglutarate 5-dioxygenase 3	1	46.2	31	29	IPI00030255
Gene_Symbol=IGFBP1 Insulin-like growth factor-binding protein 1,Gene_Symbol=IGFBP1 Uncharacterized protein	1	21.8	31	12	IPI00031086,IPI00926019
Gene_Symbol=AFP Alpha-fetoprotein,Gene_Symbol=AFP 70 kDa protein	1	23.6	30	19	IPI00022443,IPI00968077
Gene_Symbol=PCSK9 Isoform 1 of Proprotein convertase subtilisin/kexin type 9	1	35.7	29	25	IPI00387168
Gene_Symbol=KRT8 Keratin, type II cytoskeletal 8	1	44.9	29	22	IPI00554648
Gene_Symbol=PFN1 Profilin-1	1	58.6	29	21	IPI00216691
Gene_Symbol=APOA2 Apolipoprotein A-II	1	44	29	9	IPI00021854
Gene_Symbol=F2 Prothrombin (Fragment)	1	18.8	29	17	IPI00019568
Gene_Symbol=APOH Beta-2-glycoprotein 1	1	21.4	28	10	IPI00298828
Gene_Symbol=SERPINE1 Plasminogen activator inhibitor 1	1	56.7	28	23	IPI00007118
Gene_Symbol=APLP2 Isoform 1 of Amyloid-like protein 2,Gene_Symbol=APLP2 Isoform 2 of Amyloid-like protein 2,Gene_Symbol=APLP2 Isoform 3 of Amyloid-like protein 2,Gene_Symbol=APLP2 Isoform 5 of Amyloid-like protein 2,Gene_Symbol=APLP2 Isoform 4 of Amyloid-like protein 2,Gene_Symbol=APLP2 87 kDa protein	1	27	28	15	IPI00031030,IPI00220977,IPI00220978,IPI00334946,IPI00884988,IPI00973819
Gene_Symbol=AHCY Adenosylhomocysteinase	1	34	28	20	IPI00012007
Gene_Symbol=ENPP2 Isoform 1 of Ectonucleotide pyrophosphatase/phosphodiesterase family member 2,Gene_Symbol=ENPP2 Isoform 3 of Ectonucleotide pyrophosphatase/phosphodiesterase family member 2,Gene_Symbol=ENPP2 Uncharacterized protein	1	28.4	28	20	IPI00156171,IPI00878576,IPI00980017
Gene_Symbol=ALB Isoform 1 of Serum albumin	1	44.8	27	14	IPI00745872
Gene_Symbol=ALDOA Fructose-bisphosphate aldolase A	1	57.7	27	22	IPI00465439
Gene_Symbol=HSPA8 Isoform 1 of Heat shock cognate 71 kDa protein	1	53.9	27	22	IPI00003865
Gene_Symbol=MEP1A MEP1A protein	1	26.9	27	23	IPI00004372
Gene_Symbol=PRDX1 Peroxiredoxin-1	1	58.3	27	22	IPI00000874
Gene_Symbol=HSPD1 60 kDa heat shock protein, mitochondrial	1	48.9	26	22	IPI00784154
Gene_Symbol=ACLY ATP-citrate synthase,Gene_Symbol=ACLY cDNA FLJ56442, highly similar to ATP-citrate synthase,Gene_Symbol=ACLY Uncharacterized protein	1	29.5	26	24	IPI00021290,IPI00394838,IPI00983296
Gene_Symbol=NPM1 Isoform 2 of Nucleophosmin,Gene_Symbol=NPM1 Isoform 1 of Nucleophosmin,Gene_Symbol=NPM1 nucleophosmin isoform 3	1	38.6	26	16	IPI00220740,IPI00549248,IPI00658013
Gene_Symbol=CFI Complement factor I	1	20.6	25	12	IPI00291867
Gene_Symbol=ST6GAL1 Beta-galactoside alpha-2,6-sialyltransferase 1	1	22.9	25	11	IPI00013887
Gene_Symbol=XRCC5 X-ray repair cross-complementing protein 5	1	29.4	24	17	IPI00220834
Gene_Symbol=AKR1C3 Aldo-keto reductase family 1 member C3	1	60.7	23	15	IPI00291483
Gene_Symbol=HNRNPA2B1 Isoform B1 of Heterogeneous nuclear ribonucleoproteins A2/B1	1	52.4	23	17	IPI00396378
Gene_Symbol=SERPINE2 Isoform 2 of Glia-derived nexin,Gene_Symbol=SERPINE2 glia-derived nexin isoform c precursor	1	39	22	21	IPI00914848,IPI00914871
Gene_Symbol=ALDH1A1 Retinal dehydrogenase 1	1	37.5	22	19	IPI00218914
Gene_Symbol=GPI Glucose-6-phosphate isomerase,Gene_Symbol=GPI Glucose-6-phosphate isomerase	1	54.3	22	20	IPI00027497,IPI00908881
Gene_Symbol=HNRNPK Isoform 1 of Heterogeneous nuclear ribonucleoprotein K,Gene_Symbol=HNRNPK Isoform 2 of Heterogeneous nuclear ribonucleoprotein K,Gene_Symbol=HNRNPK Isoform 3 of Heterogeneous nuclear ribonucleoprotein K,Gene_Symbol=HNRNPK cDNA FLJ54552, highly similar to Heterogeneous nuclear ribonucleoprotein K	1	26.9	22	14	IPI00216049,IPI00216746,IPI00807545,IPI00910458
Gene_Symbol=GDI2 cDNA FLJ60299, highly similar to Rab GDP dissociation inhibitor beta,Gene_Symbol=GDI2 Rab GDP dissociation inhibitor beta	1	50.8	22	17	IPI00031461,IPI00940148
Gene_Symbol=HNRNPA1 Isoform A1-B of Heterogeneous nuclear ribonucleoprotein A1	1	31.7	22	13	IPI00215965
Gene_Symbol=BCAM Basal cell adhesion molecule,Gene_Symbol=BCAM basal cell adhesion molecule isoform 2 precursor	1	25.2	22	10	IPI00002406,IPI00554618
Gene_Symbol=KPNB1 Importin subunit beta-1	1	23.5	21	20	IPI00001639
Gene_Symbol=MDH1 Malate dehydrogenase, cytoplasmic,Gene_Symbol=MDH1 malate dehydrogenase, cytoplasmic isoform 1	1	29.3	21	8	IPI00916111,IPI00952583
Gene_Symbol=TGFBI Transforming growth factor-beta-induced protein ig-h3	1	36.2	21	18	IPI00018219
Gene_Symbol=EIF4A1 Eukaryotic initiation factor 4A-I	1	54.7	20	16	IPI00025491
Gene_Symbol=UBA1 Ubiquitin-like modifier-activating enzyme 1	1	25	20	17	IPI00645078
Gene_Symbol=CAND1 Isoform 1 of Cullin-associated NEDD8-dissociated protein 1	1	20.2	20	19	IPI00100160
Gene_Symbol=PSAP Isoform Sap-mu-0 of Proactivator polypeptide,Gene_Symbol=PSAP Prosaposin,Gene_Symbol=PSAP Isoform Sap-mu-9 of Proactivator polypeptide,Gene_Symbol=PSAP Uncharacterized protein,Gene_Symbol=PSAP Isoform Sap-mu-6 of Proactivator polypeptide	1	16.6	20	8	IPI00012503,IPI00219825,IPI00744835,IPI00873020,IPI00873201
Gene_Symbol=TLN1 Talin-1	1	14.1	20	16	IPI00298994
Gene_Symbol=KRT18 Keratin, type I cytoskeletal 18	1	40.7	20	15	IPI00554788
Gene_Symbol=GAA Lysosomal alpha-glucosidase	1	25.1	20	16	IPI00293088
Gene_Symbol=FBLN1 Isoform C of Fibulin-1,Gene_Symbol=FBLN1 Fibulin 1	1	20.1	19	13	IPI00296537,IPI00889740
Gene_Symbol=MTTP Microsomal triglyceride transfer protein large subunit,Gene_Symbol=MTTP cDNA FLJ51770, highly similar to Microsomal triglyceride transfer protein large subunit	1	26.3	19	18	IPI00296645,IPI00967313
Gene_Symbol=TGFBR3 Isoform 1 of Transforming growth factor beta receptor type 3,Gene_Symbol=TGFBR3 Isoform 2 of Transforming growth factor beta receptor type 3	1	17.1	19	12	IPI00304865,IPI00971143
Gene_Symbol=- 29 kDa protein,Gene_Symbol=PGAM1 Phosphoglycerate mutase 1	1	48.8	19	16	IPI00453476,IPI00549725
Gene_Symbol=PRDX6 Peroxiredoxin-6	1	57.6	18	17	IPI00220301
Gene_Symbol=PDIA6 Isoform 2 of Protein disulfide-isomerase A6,Gene_Symbol=PDIA6 Isoform 1 of Protein disulfide-isomerase A6	1	26.4	18	11	IPI00299571,IPI00644989
Gene_Symbol=GOT1 Aspartate aminotransferase, cytoplasmic	1	40.4	18	16	IPI00219029
Gene_Symbol=FLNC Isoform 1 of Filamin-C,Gene_Symbol=FLNC Isoform 2 of Filamin-C	1	9.3	18	17	IPI00178352,IPI00413958
Gene_Symbol=LRP1 Prolow-density lipoprotein receptor-related protein 1	1	5.1	18	12	IPI00020557
Gene_Symbol=EIF5A Isoform 2 of Eukaryotic translation initiation factor 5A-1,Gene_Symbol=EIF5A Isoform 1 of Eukaryotic translation initiation factor 5A-1	1	48.1	18	11	IPI00376005,IPI00411704
Gene_Symbol=NPEPPS Puromycin-sensitive aminopeptidase,Gene_Symbol=NPEPPS cDNA FLJ55506, highly similar to Puromycin-sensitive aminopeptidase	1	22.2	18	15	IPI00026216,IPI00978387
Gene_Symbol=HNRNPD P37 AUF1	1	38.8	18	12	IPI00903278
Gene_Symbol=PSAT1 Phosphoserine aminotransferase,Gene_Symbol=PSAT1 Isoform 1 of Phosphoserine aminotransferase	1	38.6	17	16	IPI00001734,IPI00930609
Gene_Symbol=PA2G4 Proliferation-associated protein 2G4	1	40.6	17	13	IPI00299000
Gene_Symbol=TALDO1 Transaldolase	1	36.8	17	14	IPI00744692
Gene_Symbol=SERPINA11 Serpin A11	1	31.5	17	14	IPI00333828
Gene_Symbol=CLSTN1 Isoform 2 of Calsyntenin-1 (Fragment),Gene_Symbol=CLSTN1 Isoform 1 of Calsyntenin-1 (Fragment),Gene_Symbol=CLSTN1 cDNA FLJ61580, highly similar to Calsyntenin-1	1	20.8	16	13	IPI00007257,IPI00413959,IPI00644294
Gene_Symbol=PLTP cDNA FLJ39690 fis, clone SMINT2010639, highly similar to PHOSPHOLIPID TRANSFER PROTEIN	1	35.7	16	15	IPI00643034
Gene_Symbol=CBR1 Carbonyl reductase [NADPH] 1	1	51.6	16	14	IPI00295386
Gene_Symbol=TTR Transthyretin,Gene_Symbol=- Transthyretin	1	68.7	16	9	IPI00022432,IPI00855916
Gene_Symbol=BPIL1 Bactericidal/permeability-increasing protein-like 1	1	30.1	16	10	IPI00296654
Gene_Symbol=GLUD1 Glutamate dehydrogenase 1, mitochondrial	1	34.9	16	13	IPI00016801
Gene_Symbol=PCNA;PCNA-AS1 Proliferating cell nuclear antigen	1	55.2	16	11	IPI00021700
Gene_Symbol=SERPINA4 Kallistatin	1	35.1	16	12	IPI00328609
Gene_Symbol=PCOLCE Procollagen C-endopeptidase enhancer 1	1	20.3	16	6	IPI00299738
Gene_Symbol=PLG Plasminogen	1	16.2	16	10	IPI00019580
Gene_Symbol=APOM Apolipoprotein M	1	34	16	12	IPI00030739
Gene_Symbol=CPN2 Carboxypeptidase N subunit 2	1	19.8	16	11	IPI00479116
Gene_Symbol=YWHAE Isoform 1 of 14-3-3 protein epsilon	1	55.7	15	14	IPI00000816
Gene_Symbol=ERAP1 Isoform 2 of Endoplasmic reticulum aminopeptidase 1,Gene_Symbol=ERAP1 Isoform 1 of Endoplasmic reticulum aminopeptidase 1	1	13.4	15	14	IPI00165949,IPI00477831
Gene_Symbol=FDPS Farnesyl pyrophosphate synthase,Gene_Symbol=FDPS farnesyl pyrophosphate synthase isoform b	1	47.3	15	14	IPI00914566,IPI00914971
Gene_Symbol=ILF2 Interleukin enhancer-binding factor 2	1	43.1	15	14	IPI00005198
Gene_Symbol=TUBB Tubulin, beta,Gene_Symbol=TUBB Tubulin, beta,Gene_Symbol=TUBB Tubulin beta chain	1	23.9	15	9	IPI00645452,IPI00647896,IPI00909140
Gene_Symbol=CFL1 Cofilin-1	1	53.6	14	9	IPI00012011
Gene_Symbol=HP haptoglobin isoform 2 preproprotein,Gene_Symbol=HP Haptoglobin	1	34.3	14	11	IPI00478493,IPI00641737
Gene_Symbol=DKK1 Dickkopf-related protein 1	1	12.8	14	6	IPI00016353
Gene_Symbol=DDB1;LOC100290337 DNA damage-binding protein 1	1	17.5	14	13	IPI00293464
Gene_Symbol=OLA1 Isoform 1 of Obg-like ATPase 1,Gene_Symbol=OLA1 47 kDa protein	1	43.4	14	14	IPI00290416,IPI00916847
Gene_Symbol=CRYZ Quinone oxidoreductase	1	61.4	14	14	IPI00000792
Gene_Symbol=CMPK1 UMP-CMP kinase isoform a	1	42.5	14	13	IPI00219953
Gene_Symbol=C1S Complement C1s subcomponent	1	19.8	14	10	IPI00017696
Gene_Symbol=VTN Vitronectin	1	21.3	14	12	IPI00298971
Gene_Symbol=SORD Sorbitol dehydrogenase	1	29.1	14	12	IPI00216057
Gene_Symbol=THBS1 Thrombospondin-1	1	12.7	14	11	IPI00296099
Gene_Symbol=MAN1A1 Mannosyl-oligosaccharide 1,2-alpha-mannosidase IA	1	25.9	14	10	IPI00844511
Gene_Symbol=PRDX2 Peroxiredoxin-2,Gene_Symbol=PRDX2 cDNA FLJ60461, highly similar to Peroxiredoxin-2	1	40.4	13	12	IPI00027350,IPI00909207
Gene_Symbol=DAK Bifunctional ATP-dependent dihydroxyacetone kinase/FAD-AMP lyase (cyclizing)	1	32	13	11	IPI00551024
Gene_Symbol=GOT2 Aspartate aminotransferase, mitochondrial	1	34	13	11	IPI00018206
Gene_Symbol=SERPINA7 Thyroxine-binding globulin	1	37.8	13	13	IPI00292946
Gene_Symbol=SERPINA6 Corticosteroid-binding globulin	1	36.8	13	9	IPI00027482
Gene_Symbol=PSMB5 Proteasome subunit beta type-5	1	35	13	12	IPI00479306
Gene_Symbol=NQO1 NAD(P)H dehydrogenase [quinone] 1,Gene_Symbol=NQO1 NQO1 protein (Fragment),Gene_Symbol=NQO1 NAD(P)H dehydrogenase [quinone] 1 isoform b,Gene_Symbol=NQO1 cDNA FLJ50573, highly similar to Homo sapiens NAD(P)H dehydrogenase, quinone 1 (NQO1), transcript variant 3, mRNA	1	39.1	13	9	IPI00012069,IPI00619898,IPI00619966,IPI00910902
Gene_Symbol=EEF1G cDNA FLJ56389, highly similar to Elongation factor 1-gamma,Gene_Symbol=EEF1G Elongation factor 1-gamma	1	13.5	13	8	IPI00000875,IPI00937615
Gene_Symbol=APP Isoform APP770 of Amyloid beta A4 protein (Fragment),Gene_Symbol=APP Isoform L-APP677 of Amyloid beta A4 protein (Fragment),Gene_Symbol=APP Isoform L-APP696 of Amyloid beta A4 protein (Fragment),Gene_Symbol=APP Isoform APP714 of Amyloid beta A4 protein (Fragment),Gene_Symbol=APP Isoform L-APP733 of Amyloid beta A4 protein (Fragment),Gene_Symbol=APP Isoform APP639 of Amyloid beta A…	1	11.8	13	9	IPI00006608,IPI00219183,IPI00219185,IPI00219186,IPI00219187,IPI00394658,IPI00412568,IPI00412681,IPI00412924,IPI00914602,IPI00981582,IPI00982225
Gene_Symbol=VASN Vasorin	1	19.3	12	9	IPI00395488
Gene_Symbol=GLRX3 Glutaredoxin-3	1	32.5	12	7	IPI00008552
Gene_Symbol=FRAS1 extracellular matrix protein FRAS1 isoform 1 precursor,Gene_Symbol=FRAS1 Isoform 1 of Extracellular matrix protein FRAS1	1	4.7	12	10	IPI00455316,IPI00943593
Gene_Symbol=SND1 Staphylococcal nuclease domain-containing protein 1,Gene_Symbol=SND1 cDNA FLJ54574, highly similar to Staphylococcal nuclease domain-containing protein 1	1	19.1	12	9	IPI00140420,IPI00910438
Gene_Symbol=ACAT2 cDNA FLJ53975, highly similar to Acetyl-CoA acetyltransferase, cytosolic	1	24.4	12	9	IPI00291419
Gene_Symbol=C1R cDNA FLJ54471, highly similar to Complement C1r subcomponent	1	18.6	12	10	IPI00296165
Gene_Symbol=PDIA4 Protein disulfide-isomerase A4	1	16.7	12	11	IPI00009904
Gene_Symbol=B3GNT1 N-acetyllactosaminide beta-1,3-N-acetylglucosaminyltransferase	1	21.9	12	7	IPI00009997
Gene_Symbol=PARK7 Protein DJ-1	1	56.1	12	8	IPI00298547
Gene_Symbol=PEBP1 Phosphatidylethanolamine-binding protein 1,Gene_Symbol=PEBP1 22 kDa protein,Gene_Symbol=PEBP1 cDNA FLJ51535, highly similar to Phosphatidylethanolamine-binding protein 1	1	66.5	12	9	IPI00219446,IPI00795288,IPI00908746
Gene_Symbol=C4B Complement component 4B	1	59.1	11	6	IPI00887154
Gene_Symbol=FAH Fumarylacetoacetase	1	24.6	11	10	IPI00031708
Gene_Symbol=ATRN Isoform 1 of Attractin,Gene_Symbol=ATRN Isoform 2 of Attractin,Gene_Symbol=ATRN Uncharacterized protein,Gene_Symbol=ATRN Isoform 3 of Attractin,Gene_Symbol=ATRN Uncharacterized protein	1	8	11	10	IPI00027235,IPI00162735,IPI00218460,IPI00939169,IPI00940485
Gene_Symbol=HDHD1 Isoform 1 of Pseudouridine-5'-monophosphatase	1	32.5	11	9	IPI00302436
Gene_Symbol=HSPA4 Heat shock 70 kDa protein 4	1	19.9	11	11	IPI00002966
Gene_Symbol=PNP cDNA FLJ25678 fis, clone TST04067, highly similar to PURINE NUCLEOSIDE PHOSPHORYLASE	1	29.4	11	7	IPI00017672
Gene_Symbol=DAG1 Dystroglycan	1	6.4	11	6	IPI00028911
Gene_Symbol=NUDT21 Cleavage and polyadenylation specificity factor subunit 5	1	37.9	11	8	IPI00646917
Gene_Symbol=SERPINB1 Leukocyte elastase inhibitor	1	25.9	11	10	IPI00027444
Gene_Symbol=PTBP1 Isoform 1 of Polypyrimidine tract-binding protein 1,Gene_Symbol=PTBP1 polypyrimidine tract-binding protein 1 isoform a,Gene_Symbol=PTBP1 Isoform 2 of Polypyrimidine tract-binding protein 1	1	25.6	11	8	IPI00179964,IPI00183626,IPI00334175
Gene_Symbol=HNRNPF Heterogeneous nuclear ribonucleoprotein F	1	23.9	11	9	IPI00003881
Gene_Symbol=PYGL Glycogen phosphorylase, liver form,Gene_Symbol=PYGL glycogen phosphorylase, liver form isoform 2,Gene_Symbol=PYGL 94 kDa protein	1	15.1	11	10	IPI00783313,IPI00943894,IPI00977162
Gene_Symbol=APEX1 DNA-(apurinic or apyrimidinic site) lyase,Gene_Symbol=APEX1 Conserved hypothetical protein	1	26.4	11	7	IPI00215911,IPI00978725
Gene_Symbol=DDAH1 N(G),N(G)-dimethylarginine dimethylaminohydrolase 1	1	33	11	8	IPI00220342
Gene_Symbol=PAICS multifunctional protein ADE2 isoform 1,Gene_Symbol=PAICS Phosphoribosylaminoimidazole-succinocarboxamide synthase	1	16.9	11	8	IPI00815732,IPI00964123
Gene_Symbol=AKR1A1 Alcohol dehydrogenase [NADP+]	1	32.3	11	11	IPI00220271
Gene_Symbol=ECH1 Delta(3,5)-Delta(2,4)-dienoyl-CoA isomerase, mitochondrial	1	33.2	10	9	IPI00011416
Gene_Symbol=RPLP0 60S acidic ribosomal protein P0	1	39.4	10	8	IPI00008530
Gene_Symbol=AK2 Isoform 1 of Adenylate kinase 2, mitochondrial,Gene_Symbol=AK2 Isoform 2 of Adenylate kinase 2, mitochondrial,Gene_Symbol=AK2 Isoform 6 of Adenylate kinase 2, mitochondrial,Gene_Symbol=AK2 Isoform 5 of Adenylate kinase 2, mitochondrial	1	37	10	7	IPI00215901,IPI00218988,IPI00921960,IPI00922165
Gene_Symbol=SERPINA10 Protein Z-dependent protease inhibitor	1	29.5	10	10	IPI00007199
Gene_Symbol=VAT1 Synaptic vesicle membrane protein VAT-1 homolog	1	28.5	10	10	IPI00156689
Gene_Symbol=ADH4 Isoform 2 of Alcohol dehydrogenase 4,Gene_Symbol=ADH4 Isoform 1 of Alcohol dehydrogenase 4	1	38.2	10	9	IPI00218899,IPI00927949
Gene_Symbol=HNRNPC Isoform C1 of Heterogeneous nuclear ribonucleoproteins C1/C2,Gene_Symbol=HNRNPC Isoform C2 of Heterogeneous nuclear ribonucleoproteins C1/C2,Gene_Symbol=HNRNPC Isoform 4 of Heterogeneous nuclear ribonucleoproteins C1/C2,Gene_Symbol=HNRNPC cDNA FLJ53542, highly similar to Heterogeneous nuclear ribonucleoproteins C	1	27.2	10	8	IPI00216592,IPI00477313,IPI00759596,IPI00909232
Gene_Symbol=PSMA7 Isoform 1 of Proteasome subunit alpha type-7	1	32.7	10	6	IPI00024175
Gene_Symbol=PSMB3 Proteasome subunit beta type-3	1	29.3	10	8	IPI00028004
Gene_Symbol=PKM2 Isoform M2 of Pyruvate kinase isozymes M1/M2	1	20.7	10	9	IPI00479186
Gene_Symbol=QPRT Nicotinate-nucleotide pyrophosphorylase [carboxylating]	1	20.9	10	6	IPI00300086
Gene_Symbol=CALR Calreticulin	1	27.6	10	9	IPI00020599
Gene_Symbol=AHSA1 Activator of 90 kDa heat shock protein ATPase homolog 1	1	37.6	10	8	IPI00030706
Gene_Symbol=PRDX3 Thioredoxin-dependent peroxide reductase, mitochondrial,Gene_Symbol=PRDX3 thioredoxin-dependent peroxide reductase, mitochondrial isoform b	1	30.7	10	8	IPI00024919,IPI00374151
Gene_Symbol=TMEM132A Isoform 1 of Transmembrane protein 132A,Gene_Symbol=TMEM132A Isoform 2 of Transmembrane protein 132A	1	15.2	10	10	IPI00301865,IPI00383814
Gene_Symbol=ADH5;ADH5P4 Alcohol dehydrogenase class-3	1	16.3	10	7	IPI00746777
Gene_Symbol=COL18A1 Isoform 2 of Collagen alpha-1(XVIII) chain,Gene_Symbol=COL18A1 Isoform 3 of Collagen alpha-1(XVIII) chain,Gene_Symbol=COL18A1 Isoform 1 of Collagen alpha-1(XVIII) chain	1	9.9	10	8	IPI00022822,IPI00414694,IPI00783931
Gene_Symbol=CPB2 Isoform 1 of Carboxypeptidase B2	1	30	10	8	IPI00329775
Gene_Symbol=ACOT1 Acyl-coenzyme A thioesterase 1	0.9997	29.7	10	9	IPI00333838
Gene_Symbol=IPO7 Importin-7	1	9.6	9	8	IPI00007402
Gene_Symbol=ALDOC Fructose-bisphosphate aldolase	1	22.6	9	8	IPI00418262
Gene_Symbol=PGM1 Isoform 1 of Phosphoglucomutase-1	1	28.6	9	9	IPI00219526
Gene_Symbol=NME1-NME2;NME2;NME1 Isoform 1 of Nucleoside diphosphate kinase A,Gene_Symbol=NME1-NME2;NME2;NME1 Isoform 2 of Nucleoside diphosphate kinase A	1	47.4	9	8	IPI00012048,IPI00375531
Gene_Symbol=TXN Thioredoxin	1	41	9	5	IPI00216298
Gene_Symbol=PARP1 Poly [ADP-ribose] polymerase 1,Gene_Symbol=PARP1 cDNA FLJ53442, highly similar to Poly (ADP-ribose) polymerase 1	1	9.3	9	5	IPI00449049,IPI00981395
Gene_Symbol=IPO5 Isoform 1 of Importin-5	1	8.3	9	5	IPI00793443
Gene_Symbol=SPON2 Spondin-2	1	22.7	9	9	IPI00305975
Gene_Symbol=CS Citrate synthase, mitochondrial	1	20.8	9	6	IPI00025366
Gene_Symbol=FAM3C Protein FAM3C	1	21.6	9	4	IPI00334282
Gene_Symbol=LRG1 Leucine-rich alpha-2-glycoprotein	1	24.5	9	6	IPI00022417
Gene_Symbol=PFAS Phosphoribosylformylglycinamidine synthase	1	7.5	9	7	IPI00004534
Gene_Symbol=POU3F3 POU domain, class 3, transcription factor 3	0.9976	14.2	9	5	IPI00022911
Gene_Symbol=CLIC1 Chloride intracellular channel protein 1	1	37.3	8	7	IPI00010896
Gene_Symbol=PSMA2 Proteasome subunit alpha type-2	1	52.1	8	7	IPI00219622
Gene_Symbol=ITIH4 Isoform 2 of Inter-alpha-trypsin inhibitor heavy chain H4,Gene_Symbol=ITIH4 Protein,Gene_Symbol=ITIH4 inter-alpha-trypsin inhibitor heavy chain H4 isoform 2 precursor,Gene_Symbol=ITIH4 Isoform 1 of Inter-alpha-trypsin inhibitor heavy chain H4,Gene_Symbol=ITIH4 ITIH4 protein,Gene_Symbol=ITIH4 Inter-alpha (Globulin) inhibitor H4 (Plasma Kallikrein-sensitive glycoprotein) variant (…	1	14.2	8	7	IPI00218192,IPI00798006,IPI00896413,IPI00896419,IPI00944960,IPI00980178
Gene_Symbol=GLO1 Lactoylglutathione lyase	1	35.3	8	7	IPI00220766
Gene_Symbol=OTUB1 cDNA FLJ56307, highly similar to Ubiquitin thioesterase protein OTUB1,Gene_Symbol=OTUB1 Isoform 1 of Ubiquitin thioesterase OTUB1	1	35.8	8	8	IPI00000581,IPI00939174
Gene_Symbol=BZW1 Isoform 1 of Basic leucine zipper and W2 domain-containing protein 1,Gene_Symbol=BZW1 cDNA FLJ55501, highly similar to Rattus norvegicus basic leucine zipper and W2 domains 1 (Bzw1), mRNA,Gene_Symbol=BZW1 cDNA FLJ55789, highly similar to Rattus norvegicus basic leucine zipper and W2 domains 1 (Bzw1), mRNA	1	27.7	8	8	IPI00785096,IPI00916112,IPI00916503
Gene_Symbol=F10 Coagulation factor X	1	18.4	8	5	IPI00019576
Gene_Symbol=EIF3F cDNA FLJ36192 fis, clone TESTI2027450, highly similar to Eukaryotic translation initiation factor 3 subunit 5,Gene_Symbol=EIF3F Eukaryotic translation initiation factor 3 subunit F	1	23.8	8	6	IPI00654777,IPI00941255
Gene_Symbol=CHID1 Isoform 2 of Chitinase domain-containing protein 1,Gene_Symbol=CHID1 cDNA FLJ55809,Gene_Symbol=CHID1 Isoform 1 of Chitinase domain-containing protein 1	1	25.2	8	7	IPI00301185,IPI00306719,IPI00940998
Gene_Symbol=UBE2K Isoform 1 of Ubiquitin-conjugating enzyme E2 K	1	34	8	6	IPI00021370
Gene_Symbol=TMEM189;UBE2V1;TMEM189-UBE2V1 Isoform 3 of Ubiquitin-conjugating enzyme E2 variant 1	1	19	8	5	IPI00472498
Gene_Symbol=B4GALT1 Isoform Long of Beta-1,4-galactosyltransferase 1,Gene_Symbol=B4GALT1 Isoform Short of Beta-1,4-galactosyltransferase 1	1	17.7	8	4	IPI00215767,IPI00759755
Gene_Symbol=RAB1A Isoform 1 of Ras-related protein Rab-1A,Gene_Symbol=RAB1A Isoform 2 of Ras-related protein Rab-1A,Gene_Symbol=RAB1A Uncharacterized protein,Gene_Symbol=- cDNA FLJ57768, highly similar to Ras-related protein Rab-1A,Gene_Symbol=RAB1A Uncharacterized protein	1	42.6	8	5	IPI00005719,IPI00334174,IPI00917079,IPI00922662,IPI00937805
Gene_Symbol=ASGR2 Isoform 1 of Asialoglycoprotein receptor 2,Gene_Symbol=ASGR2 Isoform 3 of Asialoglycoprotein receptor 2,Gene_Symbol=ASGR2 Isoform 2 of Asialoglycoprotein receptor 2,Gene_Symbol=ASGR2 asialoglycoprotein receptor 2 isoform d,Gene_Symbol=ASGR2 35 kDa protein,Gene_Symbol=ASGR2 35 kDa protein,Gene_Symbol=ASGR2 Uncharacterized protein	0.9999	8.7	8	4	IPI00011155,IPI00150200,IPI00220266,IPI00796731,IPI00797460,IPI00877085,IPI00941065
Gene_Symbol=PSMA3 Isoform 2 of Proteasome subunit alpha type-3,Gene_Symbol=PSMA3 Isoform 1 of Proteasome subunit alpha type-3	1	34.3	7	6	IPI00171199,IPI00419249
Gene_Symbol=GALM Aldose 1-epimerase	1	25.4	7	7	IPI00060200
Gene_Symbol=PSMB1 Proteasome subunit beta type-1	1	31.1	7	7	IPI00025019
Gene_Symbol=PDIA3 Protein disulfide-isomerase A3	1	25.3	7	7	IPI00025252
Gene_Symbol=CST1 Cystatin-SN	1	19.9	7	4	IPI00305477
Gene_Symbol=CHI3L1 Chitinase-3-like protein 1	1	24.3	7	7	IPI00002147
Gene_Symbol=B2M Beta-2-microglobulin,Gene_Symbol=B2M cDNA FLJ57067, highly similar to Beta-2-microglobulin	1	19.3	7	6	IPI00004656,IPI00796379
Gene_Symbol=COL6A1 Collagen alpha-1(VI) chain	1	8.3	7	6	IPI00291136
Gene_Symbol=CYCS Cytochrome c,Gene_Symbol=CYCS Uncharacterized protein	1	41.6	7	7	IPI00465315,IPI00917605
Gene_Symbol=PSMB6 Proteasome subunit beta type-6	1	36.4	7	5	IPI00000811
Gene_Symbol=PCYOX1 Prenylcysteine oxidase 1	1	15.8	7	6	IPI00384280
Gene_Symbol=HADH Isoform 1 of Hydroxyacyl-coenzyme A dehydrogenase, mitochondrial,Gene_Symbol=HADH Isoform 2 of Hydroxyacyl-coenzyme A dehydrogenase, mitochondrial,Gene_Symbol=HADH cDNA FLJ38699 fis, clone KIDNE2002168, highly similar to Short chain 3-hydroxyacyl-CoA dehydrogenase, mitochondrial	1	17.5	7	4	IPI00294398,IPI00298406,IPI00902588
Gene_Symbol=PSMB4 Proteasome subunit beta type-4	1	41.7	7	7	IPI00555956
Gene_Symbol=PSMD2 26S proteasome non-ATPase regulatory subunit 2,Gene_Symbol=PSMD2 Uncharacterized protein,Gene_Symbol=PSMD2 cDNA FLJ55045, highly similar to 26S proteasome non-ATPase regulatory subunit 2	1	24.6	7	7	IPI00012268,IPI00926258,IPI00926410
Gene_Symbol=BLVRA Biliverdin reductase A	1	30.1	7	7	IPI00294158
Gene_Symbol=RAN;RANP1 GTP-binding nuclear protein Ran,Gene_Symbol=RAN;RANP1 Uncharacterized protein	1	27.3	7	6	IPI00643041,IPI00795671
Gene_Symbol=ROBO1 Isoform 1 of Roundabout homolog 1,Gene_Symbol=ROBO1 Isoform 2 of Roundabout homolog 1,Gene_Symbol=ROBO1 Isoform 3 of Roundabout homolog 1,Gene_Symbol=LOC642132 roundabout homolog 1-like isoform 2,Gene_Symbol=ROBO1 roundabout homolog 1 isoform d,Gene_Symbol=ROBO1 Uncharacterized protein,Gene_Symbol=ROBO1 Uncharacterized protein,Gene_Symbol=ROBO1 Uncharacterized protein,Gene_Symbo…	1	8.3	7	7	IPI00219798,IPI00418121,IPI00418122,IPI00740934,IPI00829739,IPI00939730,IPI00941618,IPI00946336,IPI00946477,IPI00980964
Gene_Symbol=PSMA1 Isoform Short of Proteasome subunit alpha type-1,Gene_Symbol=PSMA1 Isoform Long of Proteasome subunit alpha type-1	1	27.8	7	5	IPI00016832,IPI00472442
Gene_Symbol=CTSH Cathepsin H,Gene_Symbol=CTSH Cathepsin H,Gene_Symbol=CTSH CTSH protein	1	19.8	7	7	IPI00297487,IPI00375426,IPI00982637
Gene_Symbol=GDF15 Growth/differentiation factor 15	1	20.1	7	6	IPI00306543
Gene_Symbol=RARRES2 Retinoic acid receptor responder protein 2	1	41.1	7	6	IPI00019176
Gene_Symbol=PSMD6 26S proteasome non-ATPase regulatory subunit 6,Gene_Symbol=PSMD6 Uncharacterized protein	1	23.7	7	7	IPI00014151,IPI00793381
Gene_Symbol=U2AF2 Isoform 1 of Splicing factor U2AF 65 kDa subunit,Gene_Symbol=U2AF2 Isoform 2 of Splicing factor U2AF 65 kDa subunit	1	17.6	7	4	IPI00031556,IPI00830039
Gene_Symbol=GLOD4 Uncharacterized protein C17orf25,Gene_Symbol=GLOD4 Isoform 1 of Glyoxalase domain-containing protein 4,Gene_Symbol=GLOD4 Isoform 2 of Glyoxalase domain-containing protein 4,Gene_Symbol=GLOD4 cDNA FLJ55095	1	33.6	7	7	IPI00007102,IPI00032575,IPI00745272,IPI00922891
Gene_Symbol=CPN1 Carboxypeptidase N catalytic chain	1	26.2	7	5	IPI00010295
Gene_Symbol=ASS1 Argininosuccinate synthase	1	20.9	7	7	IPI00020632
Gene_Symbol=CTSC Isoform 1 of Dipeptidyl peptidase 1	1	10.8	7	5	IPI00022810
Gene_Symbol=ORM2 Alpha-1-acid glycoprotein 2	0.9998	9.5	7	4	IPI00020091
Gene_Symbol=ABHD14B Isoform 1 of Abhydrolase domain-containing protein 14B,Gene_Symbol=ABHD14B Uncharacterized protein,Gene_Symbol=ABHD14B cDNA FLJ52710, highly similar to Abhydrolase domain-containing protein 14B	1	30.3	7	6	IPI00063827,IPI00747859,IPI00910706
Gene_Symbol=CACNG8 Voltage-dependent calcium channel gamma-8 subunit	0.9093	14.1	7	2	IPI00103604
Gene_Symbol=CTH Isoform 1 of Cystathionine gamma-lyase,Gene_Symbol=CTH Isoform 2 of Cystathionine gamma-lyase,Gene_Symbol=CTH cystathionine gamma-lyase isoform 3	1	15.8	6	4	IPI00031557,IPI00221301,IPI00908512
Gene_Symbol=GPD1 Glycerol-3-phosphate dehydrogenase [NAD+], cytoplasmic	1	19.5	6	3	IPI00295777
Gene_Symbol=- Gastric-associated differentially-expressed protein YA61P	1	55.9	6	6	IPI00386208
Gene_Symbol=NEU1 Sialidase-1	1	16.6	6	4	IPI00029817
Gene_Symbol=IDI1 Isoform 2 of Isopentenyl-diphosphate Delta-isomerase 1,Gene_Symbol=IDI1 Isoform 1 of Isopentenyl-diphosphate Delta-isomerase 1	1	24.2	6	5	IPI00220014,IPI00645307
Gene_Symbol=PLOD1 cDNA, FLJ79184, highly similar to Procollagen-lysine, 2-oxoglutarate 5-dioxygenase 1,Gene_Symbol=PLOD1 Procollagen-lysine,2-oxoglutarate 5-dioxygenase 1	1	16.2	6	6	IPI00027192,IPI00943008
Gene_Symbol=A1BG Isoform 1 of Alpha-1B-glycoprotein	1	18.2	6	6	IPI00022895
Gene_Symbol=SET Isoform 1 of Protein SET,Gene_Symbol=SET Isoform 2 of Protein SET,Gene_Symbol=SET Uncharacterized protein,Gene_Symbol=SET SET nuclear oncogene,Gene_Symbol=SET SET nuclear oncogene	1	17	6	5	IPI00072377,IPI00301311,IPI00844040,IPI00896523,IPI00917753
Gene_Symbol=FSCN1 Fascin,Gene_Symbol=FSCN1 FSCN1 protein (Fragment)	1	13.6	6	6	IPI00163187.10|SWISS-PROT:Q16658|TREMBL:B3KTA3;B3KTM9|ENSEMBL:ENSP00000371798|REFSEQ:NP_003079|H-INV:HIT000217481|VEGA:OTTHUMP00000115718,IPI00747810
Gene_Symbol=ISOC1 Isochorismatase domain-containing protein 1,Gene_Symbol=ISOC1 CGI-111 protein,Gene_Symbol=ISOC1 Uncharacterized protein	1	29.6	6	5	IPI00304082,IPI00884070,IPI00966364
Gene_Symbol=SFPQ Isoform Long of Splicing factor, proline- and glutamine-rich,Gene_Symbol=SFPQ Isoform Short of Splicing factor, proline- and glutamine-rich	1	10.9	6	5	IPI00010740,IPI00216613
Gene_Symbol=XRCC6 X-ray repair cross-complementing protein 6,Gene_Symbol=XRCC6 X-ray repair complementing defective repair in Chinese hamster cells 6	1	22.8	6	6	IPI00644712,IPI00893179
Gene_Symbol=DPP4 Dipeptidyl peptidase 4	1	9.7	6	5	IPI00018953
Gene_Symbol=QDPR Dihydropteridine reductase	1	37.7	6	6	IPI00014439
Gene_Symbol=F7 Isoform A of Coagulation factor VII,Gene_Symbol=F7 Isoform B of Coagulation factor VII	1	16.2	6	5	IPI00329555,IPI00798065
Gene_Symbol=MAPK1 Mitogen-activated protein kinase 1,Gene_Symbol=MAPK1 Extracellular signal-regulated kinase-2 splice variant	1	21.5	6	6	IPI00003479,IPI00874012
Gene_Symbol=PPA1 Inorganic pyrophosphatase	1	23.2	6	3	IPI00015018
Gene_Symbol=HSPE1 10 kDa heat shock protein, mitochondrial	1	67.6	6	6	IPI00220362
Gene_Symbol=ACO1 Cytoplasmic aconitate hydratase	1	7.1	6	5	IPI00008485
Gene_Symbol=GRHPR Glyoxylate reductase/hydroxypyruvate reductase,Gene_Symbol=GRHPR GRHPR protein (Fragment)	1	19.8	6	6	IPI00037448,IPI00550682
Gene_Symbol=ADH1B Alcohol dehydrogenase 1B,Gene_Symbol=ADH1B cDNA FLJ51682, highly similar to Alcohol dehydrogenase 1B	1	13	6	5	IPI00473031,IPI00872991
Gene_Symbol=GATM Isoform 1 of Glycine amidinotransferase, mitochondrial,Gene_Symbol=GATM Isoform 2 of Glycine amidinotransferase, mitochondrial,Gene_Symbol=GATM 54 kDa protein,Gene_Symbol=GATM Isoform 3 of Glycine amidinotransferase, mitochondrial	1	11	6	5	IPI00032103,IPI00216279,IPI00792191,IPI00970843
Gene_Symbol=FGF19 Fibroblast growth factor 19	1	34.7	6	5	IPI00032908
Gene_Symbol=ANPEP Aminopeptidase N	1	7.8	6	4	IPI00221224
Gene_Symbol=FREM1 Isoform 1 of FRAS1-related extracellular matrix protein 1,Gene_Symbol=FREM1 FRAS1 related extracellular matrix 1	1	3.2	6	4	IPI00477820,IPI00927186
Gene_Symbol=SEPP1 Selenoprotein P,Gene_Symbol=SEPP1 selenoprotein P isoform 2,Gene_Symbol=SEPP1 Uncharacterized protein	0.9997	12.9	6	3	IPI00029061,IPI00847381,IPI00967366
Gene_Symbol=ADK Isoform Long of Adenosine kinase	1	21.8	6	5	IPI00290279
Gene_Symbol=ITIH3 Isoform 1 of Inter-alpha-trypsin inhibitor heavy chain H3,Gene_Symbol=ITIH3 Isoform 2 of Inter-alpha-trypsin inhibitor heavy chain H3,Gene_Symbol=ITIH3 cDNA FLJ60769, highly similar to Inter-alpha-trypsin inhibitor heavy chain H3,Gene_Symbol=ITIH3 Uncharacterized protein	1	11.6	6	4	IPI00028413,IPI00876950,IPI00909807,IPI00953573
Gene_Symbol=PPP1R7 Protein	1	12.5	6	4	IPI00893539
Gene_Symbol=TUBAL3 Isoform 1 of Tubulin alpha chain-like 3,Gene_Symbol=TUBAL3 50 kDa protein	0.9913	15	6	3	IPI00015671,IPI00872463
Gene_Symbol=TFRC Transferrin receptor protein 1,Gene_Symbol=TFRC cDNA FLJ57106, highly similar to Transferrin receptor protein 1	1	11.8	5	5	IPI00022462,IPI00924935
Gene_Symbol=DHX9 ATP-dependent RNA helicase A	1	4.9	5	5	IPI00844578
Gene_Symbol=PEPD Xaa-Pro dipeptidase,Gene_Symbol=PEPD xaa-Pro dipeptidase isoform 2	1	12.8	5	4	IPI00257882,IPI00910514
Gene_Symbol=IPO9 Importin-9	1	5.6	5	3	IPI00185146
Gene_Symbol=TARS Threonyl-tRNA synthetase, cytoplasmic,Gene_Symbol=TARS cDNA FLJ53464, highly similar to Threonyl-tRNA synthetase, cytoplasmic	1	8	5	5	IPI00329633,IPI00908949
Gene_Symbol=BCCIP Isoform 1 of BRCA2 and CDKN1A-interacting protein,Gene_Symbol=BCCIP BRCA2 and CDKN1A-interacting protein isoform C,Gene_Symbol=BCCIP Isoform 2 of BRCA2 and CDKN1A-interacting protein,Gene_Symbol=BCCIP Isoform 3 of BRCA2 and CDKN1A-interacting protein	1	32.2	5	5	IPI00002203,IPI00068254,IPI00220152,IPI00786906
Gene_Symbol=ARCN1 Coatomer subunit delta variant 2,Gene_Symbol=ARCN1 Coatomer subunit delta	1	16	5	5	IPI00298520,IPI00514053
Gene_Symbol=CPPED1 Isoform 1 of Calcineurin-like phosphoesterase domain-containing protein 1	1	16.2	5	4	IPI00305010
Gene_Symbol=UBE2N Ubiquitin-conjugating enzyme E2 N,Gene_Symbol=UBE2N 16 kDa protein	1	25	5	4	IPI00003949,IPI00874051
Gene_Symbol=PSMB2 Proteasome subunit beta type-2	1	35.8	5	5	IPI00028006
Gene_Symbol=EFNA1 Isoform 1 of Ephrin-A1	1	21	5	4	IPI00025840
Gene_Symbol=PSMA5 Proteasome subunit alpha type-5	1	25.3	5	5	IPI00291922
Gene_Symbol=EIF4H Isoform Long of Eukaryotic translation initiation factor 4H	0.9982	14.9	5	2	IPI00014263
Gene_Symbol=LAMB2 Laminin subunit beta-2,Gene_Symbol=LAMB2 Similar to S-laminin	1	3.3	5	4	IPI00296922,IPI00743203
Gene_Symbol=GNS N-acetylglucosamine-6-sulfatase	1	10	5	4	IPI00012102
Gene_Symbol=UBE2L3 Ubiquitin-conjugating enzyme E2 L3	1	24	5	4	IPI00021347
Gene_Symbol=ST13P5 Putative protein FAM10A5	0.9999	13.3	5	4	IPI00168839
Gene_Symbol=SOD1 Superoxide dismutase [Cu-Zn]	1	29.2	5	4	IPI00218733
Gene_Symbol=PROS1 Vitamin K-dependent protein S,Gene_Symbol=PROS1 cDNA FLJ56936, highly similar to Vitamin K-dependent protein S	0.9996	4.2	5	3	IPI00294004,IPI00878131
Gene_Symbol=NAGLU Alpha-N-acetylglucosaminidase,Gene_Symbol=NAGLU Huntingtin interacting protein-1-related (Fragment),Gene_Symbol=NAGLU 47 kDa protein	1	12.6	5	4	IPI00008787,IPI00555656,IPI00746033
Gene_Symbol=COPA Isoform 1 of Coatomer subunit alpha,Gene_Symbol=COPA Isoform 2 of Coatomer subunit alpha	1	5.6	5	5	IPI00295857,IPI00646493
Gene_Symbol=TPP1 cDNA FLJ56402, highly similar to Tripeptidyl-peptidase 1,Gene_Symbol=TPP1 Uncharacterized protein,Gene_Symbol=TPP1 Isoform 1 of Tripeptidyl-peptidase 1	1	18.9	5	5	IPI00298237,IPI00554538,IPI00939667
Gene_Symbol=RNASET2 Isoform 1 of Ribonuclease T2,Gene_Symbol=- Ribonuclease T2,Gene_Symbol=RNASET2 Uncharacterized protein,Gene_Symbol=RNASET2 Uncharacterized protein,Gene_Symbol=RNASET2 Uncharacterized protein	1	17.4	5	4	IPI00414896,IPI00855775,IPI00939604,IPI00964721,IPI00967269
Gene_Symbol=EIF2S1 Eukaryotic translation initiation factor 2 subunit 1	1	20	5	4	IPI00219678
Gene_Symbol=GGCT Isoform 1 of Gamma-glutamylcyclotransferase	1	34.6	5	5	IPI00031564
Gene_Symbol=ENOPH1 Isoform 1 of Enolase-phosphatase E1,Gene_Symbol=ENOPH1 MasA	1	32.4	5	4	IPI00038378,IPI00385140
Gene_Symbol=PSMA6 Proteasome subunit alpha type-6	1	44.3	5	5	IPI00029623
Gene_Symbol=PCBP2 poly(rC)-binding protein 2 isoform b,Gene_Symbol=PCBP2 Poly(rC)-binding protein 2,Gene_Symbol=PCBP2 poly(rC)-binding protein 2 isoform c,Gene_Symbol=PCBP2 cDNA FLJ54752, highly similar to Poly(rC)-binding protein 2,Gene_Symbol=PCBP2 poly(rC)-binding protein 2 isoform e,Gene_Symbol=PCBP2 poly(rC)-binding protein 2 isoform f,Gene_Symbol=PCBP2 poly(rC)-binding protein 2 isoform a,G…	0.9998	19.5	5	3	IPI00012066,IPI00216689,IPI00470509,IPI00788837,IPI00790627,IPI00791223,IPI00796337,IPI00900327
Gene_Symbol=TTN Isoform 2 of Titin,Gene_Symbol=TTN Isoform 7 of Titin,Gene_Symbol=TTN Isoform 8 of Titin,Gene_Symbol=TTN Isoform 5 of Titin,Gene_Symbol=TTN Isoform 4 of Titin,Gene_Symbol=TTN Isoform 1 of Titin,Gene_Symbol=TTN Titin, isoform CRA_a,Gene_Symbol=TTN titin isoform N2-A	0.9961	0.7	5	5	IPI00023283,IPI00179357,IPI00759542,IPI00759613,IPI00759637,IPI00759754,IPI00940872,IPI00952678
Gene_Symbol=PSMA4 Proteasome subunit alpha type-4,Gene_Symbol=PSMA4 27 kDa protein	0.9999	21.7	5	5	IPI00299155,IPI00790207
Gene_Symbol=ORM1 Alpha-1-acid glycoprotein 1,Gene_Symbol=ORM1 alpha-1-acid glycoprotein 1 precursor	0.9999	11.9	5	3	IPI00022429,IPI00884926
Gene_Symbol=STIP1 Stress-induced-phosphoprotein 1,Gene_Symbol=STIP1 STIP1 protein,Gene_Symbol=- cDNA FLJ54451, highly similar to Stress-induced-phosphoprotein 1	0.9991	4.2	5	3	IPI00013894,IPI00479946,IPI00908463
Gene_Symbol=NAMPT Nicotinamide phosphoribosyltransferase,Gene_Symbol=NAMPTL Novel protein similar to Pre-B cell enhancing factor	0.9333	4.2	5	2	IPI00018873,IPI00472879
Gene_Symbol=CFTR Cystic fibrosis transmembrane conductance regulator ATP-binding cassette sub-family C member 7,Gene_Symbol=CFTR Isoform 1 of Cystic fibrosis transmembrane conductance regulator,Gene_Symbol=CFTR Isoform 2 of Cystic fibrosis transmembrane conductance regulator	0.93	1.7	5	3	IPI00302383,IPI00815998,IPI00816790
Gene_Symbol=ARF1 ADP-ribosylation factor 1,Gene_Symbol=ARF3 ADP-ribosylation factor 3	0.9998	45.3	4	2	IPI00215914,IPI00215917
Gene_Symbol=TFR2 Isoform Alpha of Transferrin receptor protein 2,Gene_Symbol=TFR2 Isoform Beta of Transferrin receptor protein 2,Gene_Symbol=TFR2 Isoform Gamma of Transferrin receptor protein 2	1	5.1	4	3	IPI00215612,IPI00219900,IPI00219901
Gene_Symbol=PPP1CC Isoform Gamma-1 of Serine/threonine-protein phosphatase PP1-gamma catalytic subunit,Gene_Symbol=PPP1CA serine/threonine-protein phosphatase PP1-alpha catalytic subunit isoform 3,Gene_Symbol=PPP1CC Isoform Gamma-2 of Serine/threonine-protein phosphatase PP1-gamma catalytic subunit,Gene_Symbol=PPP1CB Serine/threonine-protein phosphatase PP1-beta catalytic subunit,Gene_Symbol=PPP1…	1	9.3	4	3	IPI00005705,IPI00027423,IPI00218187,IPI00218236,IPI00550451,IPI00892668,IPI00894274,IPI00894333,IPI00902512,IPI00930380,IPI00980919
Gene_Symbol=GM2A Ganglioside GM2 activator	1	19.2	4	4	IPI00018236
Gene_Symbol=PROC Vitamin K-dependent protein C,Gene_Symbol=PROC cDNA FLJ51925, highly similar to Vitamin K-dependent protein C,Gene_Symbol=PROC cDNA FLJ51034, highly similar to Vitamin K-dependent protein C,Gene_Symbol=PROC cDNA FLJ51179, highly similar to Vitamin K-dependent protein C	1	4.8	4	2	IPI00021817,IPI00908685,IPI00911093,IPI00940493
Gene_Symbol=TFPI Isoform Alpha of Tissue factor pathway inhibitor,Gene_Symbol=TFPI Uncharacterized protein	0.9997	20.5	4	2	IPI00021834,IPI00917946
Gene_Symbol=SERPINI1 Neuroserpin,Gene_Symbol=SERPINI1 Uncharacterized protein,Gene_Symbol=SERPINI1 Uncharacterized protein	0.9355	20	4	1	IPI00016150,IPI00945428,IPI00947261
Gene_Symbol=SUPT16H FACT complex subunit SPT16	0.9197	2.5	4	1	IPI00026970
Gene_Symbol=HSPG2 Basement membrane-specific heparan sulfate proteoglycan core protein	1	1.3	4	4	IPI00024284
Gene_Symbol=RNASE4 Ribonuclease 4	1	8.8	4	2	IPI00029699
Gene_Symbol=EIF6 Eukaryotic translation initiation factor 6	1	22.9	4	3	IPI00010105
Gene_Symbol=IGSF1 Isoform 1 of Immunoglobulin superfamily member 1	1	4	4	4	IPI00043215
Gene_Symbol=CTSB Cathepsin B,Gene_Symbol=CTSB cDNA FLJ58073, moderately similar to Cathepsin B	1	18.9	4	4	IPI00295741,IPI00909303
Gene_Symbol=HNRNPAB Isoform 2 of Heterogeneous nuclear ribonucleoprotein A/B,Gene_Symbol=HNRNPAB Isoform 3 of Heterogeneous nuclear ribonucleoprotein A/B,Gene_Symbol=HNRNPAB Uncharacterized protein,Gene_Symbol=HNRNPAB Uncharacterized protein,Gene_Symbol=HNRNPAB Uncharacterized protein,Gene_Symbol=HNRNPAB Uncharacterized protein	1	15.4	4	4	IPI00334587,IPI00334713,IPI00742926,IPI00964686,IPI00964992,IPI00966854
Gene_Symbol=CFHR1 Complement factor H-related protein 1,Gene_Symbol=CFHR1 Complement factor H-related 1	1	8.1	4	3	IPI00011264,IPI00883722
Gene_Symbol=GSTO1 Glutathione S-transferase omega-1	1	24.5	4	4	IPI00019755
Gene_Symbol=HPRT1 Hypoxanthine-guanine phosphoribosyltransferase	1	22.5	4	4	IPI00218493
Gene_Symbol=SEPHS1 Selenide, water dikinase 1,Gene_Symbol=SEPHS1 selenide, water dikinase 1 isoform 2	0.9972	12.3	4	2	IPI00029056,IPI00980968
Gene_Symbol=PSMD1 Isoform 1 of 26S proteasome non-ATPase regulatory subunit 1,Gene_Symbol=PSMD1 Isoform 2 of 26S proteasome non-ATPase regulatory subunit 1	1	11.8	4	4	IPI00299608,IPI00456695
Gene_Symbol=UROD Uroporphyrinogen decarboxylase	1	25.3	4	4	IPI00301489
Gene_Symbol=PSME1 Proteasome activator complex subunit 1	1	12.4	4	3	IPI00479722
Gene_Symbol=HDGF Hepatoma-derived growth factor	0.9999	24.6	4	3	IPI00020956
Gene_Symbol=SEC13 Protein SEC13 homolog,Gene_Symbol=SEC13 SEC13-like 1 isoform,Gene_Symbol=SEC13 Uncharacterized protein,Gene_Symbol=SEC13 cDNA FLJ59881, highly similar to SEC13-related protein	0.995	67.3	4	2	IPI00479141,IPI00845335,IPI00852874,IPI00853116
Gene_Symbol=YBX1 Nuclease-sensitive element-binding protein 1	1	21.9	4	3	IPI00031812
Gene_Symbol=ING2 Inhibitor of growth protein 2,Gene_Symbol=ING2 cDNA FLJ52242, highly similar to Inhibitor of growth protein 2	0.9996	6.7	4	3	IPI00016930,IPI00879214
Gene_Symbol=AMT Aminomethyltransferase, mitochondrial,Gene_Symbol=AMT aminomethyltransferase, mitochondrial isoform 4 precursor,Gene_Symbol=AMT aminomethyltransferase, mitochondrial isoform 2 precursor,Gene_Symbol=AMT aminomethyltransferase, mitochondrial isoform 3 precursor	0.9994	11.5	4	3	IPI00299300,IPI00793058,IPI00910686,IPI00925396
Gene_Symbol=TBCB Tubulin-folding cofactor B,Gene_Symbol=TBCB Uncharacterized protein	1	20.6	4	4	IPI00293126,IPI00798211
Gene_Symbol=CLSTN3 Calsyntenin 3, isoform CRA_b,Gene_Symbol=CLSTN3 Calsyntenin-3	1	6.1	4	3	IPI00396423,IPI00747063
Gene_Symbol=NOTUM Protein notum homolog,Gene_Symbol=NOTUM Uncharacterized protein,Gene_Symbol=NOTUM 49 kDa protein	1	19.7	4	4	IPI00465159,IPI00925728,IPI00936838
Gene_Symbol=PCBP1 Poly(rC)-binding protein 1	0.9994	15.4	4	3	IPI00016610
Gene_Symbol=FEN1 Flap endonuclease 1	1	12.9	4	4	IPI00026215
Gene_Symbol=PSME2 Uncharacterized protein,Gene_Symbol=PSME2 Proteasome activator complex subunit 2,Gene_Symbol=PSME2 Uncharacterized protein	1	24.7	4	4	IPI00384051,IPI00746205,IPI00943181
Gene_Symbol=RAB11B Ras-related protein Rab-11B,Gene_Symbol=RAB11A 22 kDa protein,Gene_Symbol=RAB11B cDNA FLJ61134, highly similar to Ras-related protein Rab-11B,Gene_Symbol=RAB11A Ras-related protein Rab-11A,Gene_Symbol=RAB11B RAB11B protein	0.9999	25.1	4	4	IPI00020436,IPI00795676,IPI00930720,IPI00941638,IPI00978887
Gene_Symbol=DDT D-dopachrome decarboxylase	0.9998	43.2	4	4	IPI00293867
Gene_Symbol=PSMC5 26S protease regulatory subunit 8,Gene_Symbol=PSMC5 Proteasome 26S ATPase subunit 5 variant (Fragment),Gene_Symbol=PSMC5 26S protease regulatory subunit 8 isoform 2	0.9999	10.1	4	3	IPI00023919,IPI00555749,IPI00745502
Gene_Symbol=CAD CAD protein,Gene_Symbol=CAD Putative uncharacterized protein CAD	0.9997	5.5	4	4	IPI00301263,IPI00893035
Gene_Symbol=LYZ Lysozyme C	1	19.6	4	3	IPI00019038
Gene_Symbol=PGP Phosphoglycolate phosphatase	1	8.4	4	3	IPI00177008
Gene_Symbol=TGOLN2 Isoform TGN51 of Trans-Golgi network integral membrane protein 2,Gene_Symbol=TGOLN2 Isoform TGN48 of Trans-Golgi network integral membrane protein 2,Gene_Symbol=TGOLN2 Isoform TGN46 of Trans-Golgi network integral membrane protein 2,Gene_Symbol=TGOLN2 Isoform 4 of Trans-Golgi network integral membrane protein 2,Gene_Symbol=TGOLN2 Isoform 5 of Trans-Golgi network integral membra…	1	10.6	4	3	IPI00012545,IPI00219049,IPI00297543,IPI00855725,IPI00855872,IPI00969380
Gene_Symbol=PGLS 6-phosphogluconolactonase	1	20.9	4	2	IPI00029997
Gene_Symbol=COPB2 Coatomer subunit beta',Gene_Symbol=COPB2 cDNA FLJ56271, highly similar to Coatomer subunit beta	0.9999	4.7	4	3	IPI00220219,IPI00789674
Gene_Symbol=HNMT Histamine N-methyltransferase	0.9995	9.2	4	3	IPI00030023
Gene_Symbol=GLTPD2 Glycolipid transfer protein domain-containing protein 2	1	16.2	4	3	IPI00373867
Gene_Symbol=TPT1 Tumor protein, translationally-controlled 1,Gene_Symbol=TPT1 Translationally-controlled tumor protein	0.9999	23.8	4	4	IPI00009943,IPI00550900
Gene_Symbol=CACYBP Isoform 1 of Calcyclin-binding protein	0.9999	25	4	4	IPI00395627
Gene_Symbol=C8G Complement component C8 gamma chain	0.9999	14.9	4	4	IPI00011261
Gene_Symbol=KNG1 Isoform LMW of Kininogen-1,Gene_Symbol=KNG1 kininogen-1 isoform 3	0.9998	6.9	4	4	IPI00215894,IPI00924859
Gene_Symbol=AGRN Agrin	0.9999	3.2	4	4	IPI00374563
Gene_Symbol=ADH6 Isoform 1 of Alcohol dehydrogenase 6,Gene_Symbol=ADH6 Isoform 2 of Alcohol dehydrogenase 6	0.9997	20.7	4	3	IPI00292698,IPI00939339
Gene_Symbol=- 57 kDa protein	0.962	9.7	4	2	IPI00793100
Gene_Symbol=AZGP1 Uncharacterized protein	0.999	28.4	4	4	IPI00939278
Gene_Symbol=GMDS GDP-mannose 4,6 dehydratase,Gene_Symbol=GMDS GDP-mannose 4,6-dehydratase	0.9994	7.9	4	3	IPI00030207,IPI00642048
Gene_Symbol=ETFA Electron transfer flavoprotein subunit alpha, mitochondrial,Gene_Symbol=ETFA 24 kDa protein,Gene_Symbol=ETFA electron transfer flavoprotein subunit alpha, mitochondrial isoform b	0.9955	14.8	4	2	IPI00010810,IPI00792673,IPI00895865
Gene_Symbol=SLC9A3R1 Na(+)/H(+) exchange regulatory cofactor NHE-RF1	0.9993	8.7	4	3	IPI00003527
Gene_Symbol=DNAH11 Dynein heavy chain 11, axonemal,Gene_Symbol=DNAH11 Uncharacterized protein	0.9515	0.5	4	2	IPI00335711,IPI00941367
Gene_Symbol=MAGOHB Protein mago nashi homolog 2,Gene_Symbol=MAGOHB Uncharacterized protein	0.997	40.5	4	4	IPI00059292,IPI00745029
Gene_Symbol=ANP32B Isoform 1 of Acidic leucine-rich nuclear phosphoprotein 32 family member B,Gene_Symbol=ANP32B Isoform 2 of Acidic leucine-rich nuclear phosphoprotein 32 family member B	0.9887	13.3	4	4	IPI00007423,IPI00759824
Gene_Symbol=STAT3 Isoform Del-701 of Signal transducer and activator of transcription 3,Gene_Symbol=STAT3 signal transducer and activator of transcription 3 isoform 3,Gene_Symbol=STAT3 Isoform 1 of Signal transducer and activator of transcription 3	0.9992	5.3	4	3	IPI00306436,IPI00412752,IPI00784414
Gene_Symbol=FTH1 Ferritin heavy chain,Gene_Symbol=FTH1 Ferritin	0.9529	32.6	4	3	IPI00554521,IPI00973157
Gene_Symbol=PELP1 Isoform 2 of Proline-, glutamic acid- and leucine-rich protein 1	0.9418	3.1	4	2	IPI00787089
Gene_Symbol=COPB1 Coatomer subunit beta	0.9277	1	4	2	IPI00295851
Gene_Symbol=AKAP9 Isoform 1 of A-kinase anchor protein 9,Gene_Symbol=AKAP9 A-kinase anchor protein 9 isoform 2,Gene_Symbol=AKAP9 Isoform 3 of A-kinase anchor protein 9,Gene_Symbol=AKAP9 Isoform 5 of A-kinase anchor protein 9,Gene_Symbol=AKAP9 Isoform 6 of A-kinase anchor protein 9	0.9154	0.8	4	3	IPI00019223,IPI00220624,IPI00220625,IPI00220627,IPI00220628
Gene_Symbol=ACAA2 3-ketoacyl-CoA thiolase, mitochondrial	1	14.6	3	3	IPI00001539
Gene_Symbol=HMBS Isoform 1 of Porphobilinogen deaminase,Gene_Symbol=HMBS Isoform 2 of Porphobilinogen deaminase	1	11.9	3	3	IPI00028160,IPI00219877
Gene_Symbol=SNRPD1 Small nuclear ribonucleoprotein Sm D1	1	16.8	3	2	IPI00302850
Gene_Symbol=NT5C Isoform 1 of 5'(3')-deoxyribonucleotidase, cytosolic type,Gene_Symbol=NT5C Isoform 2 of 5'(3')-deoxyribonucleotidase, cytosolic type,Gene_Symbol=NT5C 20 kDa protein	1	36.8	3	2	IPI00005573,IPI00386083,IPI00790117
Gene_Symbol=PSMD14 26S proteasome non-ATPase regulatory subunit 14	1	23.5	3	3	IPI00024821
Gene_Symbol=HYAL1 Isoform 2 of Hyaluronidase-1,Gene_Symbol=HYAL1 Isoform 3 of Hyaluronidase-1,Gene_Symbol=HYAL1 Isoform 1 of Hyaluronidase-1	1	19.4	3	3	IPI00168847,IPI00170520,IPI00178140
Gene_Symbol=PTGR1 Prostaglandin reductase 1	1	17.3	3	3	IPI00292657
Gene_Symbol=CES1 Isoform 1 of Liver carboxylesterase 1,Gene_Symbol=CES1 liver carboxylesterase 1 isoform c precursor,Gene_Symbol=CES1 Isoform 2 of Liver carboxylesterase 1	1	6.5	3	3	IPI00010180,IPI00607693,IPI00607801
Gene_Symbol=PSMD7 26S proteasome non-ATPase regulatory subunit 7	1	9.9	3	3	IPI00019927
Gene_Symbol=PRCP Lysosomal Pro-X carboxypeptidase,Gene_Symbol=PRCP lysosomal Pro-X carboxypeptidase isoform 2 preproprotein	1	9.7	3	3	IPI00001593,IPI00399307
Gene_Symbol=SDC1 Syndecan-1	1	9.4	3	3	IPI00002441
Gene_Symbol=ACTR2 Actin-related protein 2,Gene_Symbol=ACTR2 actin-related protein 2 isoform a	1	14.7	3	3	IPI00005159,IPI00470573
Gene_Symbol=C1QBP Complement component 1 Q subcomponent-binding protein, mitochondrial	1	12.1	3	3	IPI00014230
Gene_Symbol=HPX Hemopexin	1	10.2	3	3	IPI00022488
Gene_Symbol=NACA Nascent polypeptide-associated complex subunit alpha,Gene_Symbol=NACA nascent polypeptide-associated complex subunit alpha isoform a	1	16.7	3	3	IPI00023748,IPI00797126
Gene_Symbol=TP53I3 Isoform 1 of Quinone oxidoreductase PIG3	1	12.7	3	3	IPI00384643
Gene_Symbol=SKP1 Isoform 2 of S-phase kinase-associated protein 1,Gene_Symbol=SKP1 Isoform 1 of S-phase kinase-associated protein 1,Gene_Symbol=SKP1 Uncharacterized protein,Gene_Symbol=SKP1 Uncharacterized protein	0.9995	48.6	3	2	IPI00172421,IPI00301364,IPI00979610,IPI00985006
Gene_Symbol=CTNNB1 Isoform 1 of Catenin beta-1,Gene_Symbol=CTNNB1 cDNA FLJ57878, highly similar to Beta-catenin	0.9998	3.6	3	2	IPI00017292,IPI00927799
Gene_Symbol=CTSA Lysosomal protective protein	0.999	6	3	2	IPI00021794
Gene_Symbol=MIR1279;CPSF6 Isoform 1 of Cleavage and polyadenylation specificity factor subunit 6,Gene_Symbol=MIR1279;CPSF6 Isoform 2 of Cleavage and polyadenylation specificity factor subunit 6,Gene_Symbol=MIR1279;CPSF6 Uncharacterized protein,Gene_Symbol=MIR1279;CPSF6 17 kDa protein,Gene_Symbol=MIR1279;CPSF6 cDNA FLJ58421, highly similar to Cleavage and polyadenylation specificity factor 6	0.9553	16.6	3	1	IPI00012998,IPI00030654,IPI00647126,IPI00797184,IPI00910864
Gene_Symbol=SORT1 Sortilin	1	6.6	3	3	IPI00217882
Gene_Symbol=PDXK Isoform 1 of Pyridoxal kinase,Gene_Symbol=PDXK Isoform 3 of Pyridoxal kinase,Gene_Symbol=PDXK 29 kDa protein	1	18.1	3	3	IPI00013004,IPI00418202,IPI00791490
Gene_Symbol=NUDT5 ADP-sugar pyrophosphatase,Gene_Symbol=NUDT5 Uncharacterized protein	1	16	3	3	IPI00296913,IPI00646762
Gene_Symbol=SEPT9 septin-9 isoform e,Gene_Symbol=SEPT9 septin-9 isoform a,Gene_Symbol=SEPT9 septin-9 isoform b,Gene_Symbol=SEPT9 septin-9 isoform f,Gene_Symbol=SEPT9 septin-9 isoform c,Gene_Symbol=SEPT9 63 kDa protein,Gene_Symbol=SEPT9 septin-9 isoform d	1	11	3	3	IPI00455033,IPI00784614,IPI00784808,IPI00784835,IPI00784936,IPI00871679,IPI00883870
Gene_Symbol=CAPRIN1 Isoform 1 of Caprin-1,Gene_Symbol=CAPRIN1 Isoform 2 of Caprin-1,Gene_Symbol=CAPRIN1 70 kDa protein	0.9998	6.4	3	2	IPI00783872,IPI00873926,IPI00982178
Gene_Symbol=VARS Valyl-tRNA synthetase,Gene_Symbol=VARS Valyl-tRNA synthetase	0.9958	8.5	3	2	IPI00000873,IPI00893918
Gene_Symbol=CTSL2 Cathepsin L2	0.998	8.1	3	3	IPI00000013
Gene_Symbol=PCYT2 Ethanolamine-phosphate cytidylyltransferase,Gene_Symbol=PCYT2 ethanolamine-phosphate cytidylyltransferase isoform 1	0.9999	19.3	3	3	IPI00015285,IPI00981027
Gene_Symbol=F11R Junctional adhesion molecule A,Gene_Symbol=F11R cDNA FLJ54854, highly similar to Junctional adhesion molecule A	0.9997	14	3	3	IPI00001754,IPI00922511
Gene_Symbol=PSPH Phosphoserine phosphatase,Gene_Symbol=PSPH Uncharacterized protein	0.9997	15.5	3	3	IPI00019178,IPI00925737
Gene_Symbol=EPPK1 Epiplakin	0.9989	3.3	3	2	IPI00010951
Gene_Symbol=PSMB7 Proteasome subunit beta type-7	1	14.8	3	3	IPI00003217
Gene_Symbol=OAF Out at first protein homolog	0.9995	10.6	3	3	IPI00328703
Gene_Symbol=LAMP2 Isoform LAMP-2A of Lysosome-associated membrane glycoprotein 2,Gene_Symbol=LAMP2 lysosome-associated membrane glycoprotein 2 isoform C precursor,Gene_Symbol=LAMP2 Isoform LAMP-2B of Lysosome-associated membrane glycoprotein 2	0.9994	4.9	3	2	IPI00009030,IPI00216172,IPI00739827
Gene_Symbol=TXNDC17 Thioredoxin domain-containing protein 17	0.9991	26.8	3	3	IPI00646689
Gene_Symbol=CALM1;CALM2;CALM3 Calmodulin,Gene_Symbol=CALM1;CALM2;CALM3 CALM3 protein,Gene_Symbol=CALM1;CALM2;CALM3 cDNA FLJ75174, highly similar to Homo sapiens calmodulin 1 (phosphorylase kinase, delta), mRNA,Gene_Symbol=CALM1;CALM2;CALM3 7 kDa protein,Gene_Symbol=CALM1;CALM2;CALM3 21 kDa protein	0.9966	46.2	3	2	IPI00075248.11|SWISS-PROT:P62158|TREMBL:B4DJ51|ENSEMBL:ENSP00000272298;ENSP00000291295;ENSP00000349467;ENSP00000375785|REFSEQ:NP_001734;NP_005175;NP_008819|H-INV:HIT000035481;HIT000191227;HIT000272851|VEGA:OTTHUMP00000028284;OTTHUMP00000076186;OTTHUMP00000159070;OTTHUMP00000164793;OTTHUMP00000164794,IPI00386621,IPI00794543,IPI00915959,IPI00916768
Gene_Symbol=LSR Isoform 1 of Lipolysis-stimulated lipoprotein receptor,Gene_Symbol=LSR lipolysis-stimulated lipoprotein receptor isoform 3,Gene_Symbol=LSR lipolysis-stimulated lipoprotein receptor isoform 1,Gene_Symbol=LSR cDNA FLJ55699, highly similar to Homo sapiens liver-specific bHLH-Zip transcription factor (LISCH7), transcript variant 3, mRNA	0.9999	4.5	3	2	IPI00409640,IPI00409641,IPI00641640,IPI00908558
Gene_Symbol=EIF3B Isoform 1 of Eukaryotic translation initiation factor 3 subunit B,Gene_Symbol=EIF3B Isoform 2 of Eukaryotic translation initiation factor 3 subunit B,Gene_Symbol=EIF3B Uncharacterized protein	0.9994	8.1	3	3	IPI00396370,IPI00719752,IPI00985008
Gene_Symbol=C9orf64 UPF0553 protein C9orf64	0.9997	14.7	3	3	IPI00170972
Gene_Symbol=LMNB1 Lamin-B1	0.9991	7.3	3	3	IPI00217975
Gene_Symbol=SULT1A1 Sulfotransferase 1A1,Gene_Symbol=SULT1A2 Sulfotransferase 1A2,Gene_Symbol=SULT1A2 29 kDa protein,Gene_Symbol=SULT1A2 24 kDa protein,Gene_Symbol=SULT1A2 22 kDa protein	0.9922	17.2	3	2	IPI00300026,IPI00300027,IPI00640414,IPI00647709,IPI00976309
Gene_Symbol=SAE1 SUMO-activating enzyme subunit 1,Gene_Symbol=SAE1 SUMO-activating enzyme subunit 1 isoform b,Gene_Symbol=SAE1 SUMO-activating enzyme subunit 1 isoform c	0.9496	6.4	3	2	IPI00033130,IPI00640965,IPI00647006
Gene_Symbol=MST1 Hepatocyte growth factor-like protein,Gene_Symbol=MST1 hepatocyte growth factor-like protein precursor	0.9993	3.8	3	3	IPI00292218,IPI00925540
Gene_Symbol=SRSF1 Isoform ASF-1 of Serine/arginine-rich splicing factor 1,Gene_Symbol=- cDNA FLJ53078, highly similar to Splicing factor, arginine/serine-rich 1	0.9927	18.2	3	3	IPI00215884,IPI00922361
Gene_Symbol=STC2 Stanniocalcin-2,Gene_Symbol=STC2 Protein	0.9924	13.8	3	3	IPI00008780,IPI00979765
Gene_Symbol=COPG2;SNORA69;CHD3 Coatomer subunit gamma-2	0.9417	3.4	3	2	IPI00002557
Gene_Symbol=PCLO Isoform 1 of Protein piccolo,Gene_Symbol=PCLO Isoform 2 of Protein piccolo,Gene_Symbol=PCLO Uncharacterized protein,Gene_Symbol=PCLO protein piccolo isoform 1	0.9735	2.6	3	3	IPI00411656,IPI00789624,IPI00939872,IPI00968106
Gene_Symbol=DDX3X ATP-dependent RNA helicase DDX3X,Gene_Symbol=DDX3Y ATP-dependent RNA helicase DDX3Y,Gene_Symbol=DDX3Y cDNA FLJ53122, highly similar to ATP-dependent RNA helicase DDX3Y,Gene_Symbol=DDX3X ATP-dependent RNA helicase DDX3X isoform 2,Gene_Symbol=DDX3X ATP-dependent RNA helicase DDX3X isoform 3	0.9886	5.2	3	2	IPI00215637,IPI00293616,IPI00908506,IPI00984839,IPI00985384
Gene_Symbol=PSMD13 26S proteasome non-ATPase regulatory subunit 13 isoform 2,Gene_Symbol=PSMD13 HSPC027	0.988	13.5	3	3	IPI00375380,IPI00549672
Gene_Symbol=FKBP4 Peptidyl-prolyl cis-trans isomerase FKBP4	0.937	9.6	3	2	IPI00219005
Gene_Symbol=HAGH Isoform 1 of Hydroxyacylglutathione hydrolase, mitochondrial,Gene_Symbol=HAGH Isoform 2 of Hydroxyacylglutathione hydrolase, mitochondrial	0.9766	12.7	3	3	IPI00003933,IPI00745553
Gene_Symbol=NOMO1;NOMO3 Nodal modulator 1,Gene_Symbol=NOMO2 Isoform 2 of Nodal modulator 2,Gene_Symbol=NOMO1;NOMO3 139 kDa protein,Gene_Symbol=NOMO2 Isoform 1 of Nodal modulator 2,Gene_Symbol=NOMO1;NOMO3 Nodal modulator 3,Gene_Symbol=NOMO1;NOMO3 139 kDa protein	0.9308	2	3	3	IPI00329352,IPI00333985,IPI00413732,IPI00465432,IPI00872411,IPI00941810
Gene_Symbol=PRTG Protogenin	0.9961	5.8	3	2	IPI00658004
Gene_Symbol=EIF3G Eukaryotic translation initiation factor 3 subunit G	0.9231	7.5	3	2	IPI00290460
Gene_Symbol=- cDNA FLJ57046, highly similar to Lysosomal alpha-glucosidase	0.9956	14	2	2	IPI00921849
Gene_Symbol=LGMN Legumain	1	17.3	2	2	IPI00293303
Gene_Symbol=APOA1BP cDNA FLJ56357, highly similar to Homo sapiens apolipoprotein A-I binding protein (APOA1BP), mRNA,Gene_Symbol=APOA1BP Isoform 2 of Apolipoprotein A-I-binding protein,Gene_Symbol=APOA1BP Isoform 1 of Apolipoprotein A-I-binding protein	0.9999	18.9	2	2	IPI00168479,IPI00848298,IPI00941988
Gene_Symbol=SKIV2L2 Superkiller viralicidic activity 2-like 2	0.9999	6.7	2	2	IPI00647217
Gene_Symbol=DLD Dihydrolipoyl dehydrogenase, mitochondrial,Gene_Symbol=DLD cDNA FLJ56112, highly similar to Dihydrolipoyl dehydrogenase, mitochondrial	0.9999	7	2	2	IPI00015911,IPI00926319
Gene_Symbol=UBA2 SUMO-activating enzyme subunit 2	1	8.1	2	2	IPI00023234
Gene_Symbol=TSNAX Translin-associated protein X	1	6.6	2	2	IPI00293350
Gene_Symbol=CAP1 Isoform 1 of Adenylyl cyclase-associated protein 1	0.9999	10.9	2	2	IPI00008274
Gene_Symbol=PSMC6 26S protease regulatory subunit 10B,Gene_Symbol=PSMC6 26S protease regulatory subunit 10B	1	8	2	2	IPI00021926,IPI00926977
Gene_Symbol=CCT2 T-complex protein 1 subunit beta	0.9998	5	2	2	IPI00297779
Gene_Symbol=PCBD1 Pterin-4-alpha-carbinolamine dehydratase	0.9997	28.8	2	2	IPI00218568
Gene_Symbol=VCL Isoform 1 of Vinculin,Gene_Symbol=VCL Isoform 2 of Vinculin	0.9994	6.4	2	2	IPI00291175,IPI00307162
Gene_Symbol=MANBA Beta-mannosidase	0.9991	4.7	2	2	IPI00298793
Gene_Symbol=CCT6A T-complex protein 1 subunit zeta,Gene_Symbol=CCT6A T-complex protein 1 subunit zeta isoform b	0.9842	6	2	1	IPI00027626,IPI00552590
Gene_Symbol=SERPINB6 Serpin B6,Gene_Symbol=SERPINB6 Serpin B6	0.9649	4.8	2	1	IPI00413451,IPI00749398
Gene_Symbol=PHPT1 14 kDa phosphohistidine phosphatase,Gene_Symbol=PHPT1 HSPC141,Gene_Symbol=PHPT1 14 kDa phosphohistidine phosphatase isoform 2	1	16.1	2	2	IPI00299977,IPI00418228,IPI00513775
Gene_Symbol=REEP6 Uncharacterized protein,Gene_Symbol=REEP6 Receptor expression-enhancing protein 6,Gene_Symbol=REEP6 cDNA FLJ59119, highly similar to Receptor expression-enhancing protein 6	1	8.6	2	2	IPI00646963,IPI00647161,IPI00910126
Gene_Symbol=HIBCH Isoform 2 of 3-hydroxyisobutyryl-CoA hydrolase, mitochondrial,Gene_Symbol=HIBCH Isoform 1 of 3-hydroxyisobutyryl-CoA hydrolase, mitochondrial	0.9999	6.8	2	2	IPI00377161,IPI00419802
Gene_Symbol=MTAP MTAP protein,Gene_Symbol=MTAP 16 kDa protein,Gene_Symbol=MTAP 5 kDa protein,Gene_Symbol=MTAP S-methyl-5'-thioadenosine phosphorylase	0.9999	56	2	2	IPI00382958,IPI00903024,IPI00915917,IPI00942294
Gene_Symbol=CAPZA1 F-actin-capping protein subunit alpha-1	0.9999	11.5	2	2	IPI00005969
Gene_Symbol=AK1 Adenylate kinase isoenzyme 1,Gene_Symbol=AK1 Adenylate kinase 1	0.9999	7.2	2	2	IPI00018342,IPI00640817
Gene_Symbol=SEC24C Protein transport protein Sec24C,Gene_Symbol=SEC24C 112 kDa protein	0.9999	3.3	2	2	IPI00024661,IPI00985293
Gene_Symbol=GAMT Guanidinoacetate N-methyltransferase	0.9999	15.3	2	2	IPI00030182
Gene_Symbol=PPP2R4 Isoform 3 of Serine/threonine-protein phosphatase 2A activator,Gene_Symbol=PPP2R4 Isoform 2 of Serine/threonine-protein phosphatase 2A activator,Gene_Symbol=PPP2R4 Protein phosphatase 2A activator, regulatory subunit 4,Gene_Symbol=PPP2R4 Protein phosphatase 2A activator, regulatory subunit 4,Gene_Symbol=PPP2R4 Protein phosphatase 2A activator, regulatory subunit 4,Gene_Symbol=P…	0.9998	30.2	2	2	IPI00217296,IPI00293102,IPI00640101,IPI00853207,IPI00853351,IPI00893197,IPI00910771,IPI00935879,IPI00941236
Gene_Symbol=DCXR L-xylulose reductase,Gene_Symbol=DCXR L-xylulose reductase isoform 2,Gene_Symbol=DCXR 26 kDa protein	0.9999	14.9	2	2	IPI00448095,IPI00797249,IPI00797917
Gene_Symbol=TAGLN2 Transgelin-2,Gene_Symbol=TAGLN2 21 kDa protein,Gene_Symbol=TAGLN2 24 kDa protein	0.9999	11.8	2	2	IPI00550363,IPI00644531,IPI00647915
Gene_Symbol=SNORA41;EEF1B2 Elongation factor 1-beta	0.9996	9.8	2	2	IPI00178440
Gene_Symbol=PTK7 Isoform 3 of Tyrosine-protein kinase-like 7,Gene_Symbol=PTK7 Isoform 2 of Tyrosine-protein kinase-like 7,Gene_Symbol=PTK7 Isoform 5 of Tyrosine-protein kinase-like 7,Gene_Symbol=PTK7 Isoform 1 of Tyrosine-protein kinase-like 7,Gene_Symbol=PTK7 Isoform 4 of Tyrosine-protein kinase-like 7,Gene_Symbol=PTK7 PTK7 protein tyrosine kinase 7 isoform a variant (Fragment),Gene_Symbol=PTK7 …	0.9997	2.9	2	2	IPI00168813,IPI00170814,IPI00174794,IPI00298292,IPI00478565,IPI00555762,IPI00743413,IPI00922030,IPI00946306,IPI00946792
Gene_Symbol=RPL12 Isoform 1 of 60S ribosomal protein L12	0.999	18.8	2	2	IPI00024933
Gene_Symbol=UGGT1 Isoform 1 of UDP-glucose:glycoprotein glucosyltransferase 1,Gene_Symbol=UGGT1 Isoform 2 of UDP-glucose:glycoprotein glucosyltransferase 1	0.9987	2.5	2	2	IPI00024466,IPI00619903
Gene_Symbol=LAP3 Isoform 1 of Cytosol aminopeptidase,Gene_Symbol=LAP3 Isoform 2 of Cytosol aminopeptidase,Gene_Symbol=- cDNA FLJ54122, highly similar to Cytosol aminopeptidase	0.9987	5.6	2	2	IPI00419237,IPI00789806,IPI00910169
Gene_Symbol=EPDR1 mammalian ependymin-related protein 1 precursor,Gene_Symbol=EPDR1 Mammalian ependymin related protein 1	0.9984	5.8	2	2	IPI00657648,IPI00924609
Gene_Symbol=TXNDC5;MUTED-TXNDC5 Thioredoxin domain-containing protein 5,Gene_Symbol=TXNDC5;MUTED-TXNDC5 thioredoxin domain-containing protein 5 isoform 3	0.9975	5.6	2	2	IPI00171438,IPI00939560
Gene_Symbol=DRG1 Developmentally-regulated GTP-binding protein 1	0.9974	12	2	2	IPI00031836
Gene_Symbol=TOR3A Isoform 1 of Torsin-3A	0.9966	7.3	2	2	IPI00301631
Gene_Symbol=PAFAH1B3 Platelet-activating factor acetylhydrolase IB subunit gamma	0.9966	10.4	2	2	IPI00014808
Gene_Symbol=GPX3 Glutathione peroxidase 3	0.9942	16.4	2	2	IPI00026199
Gene_Symbol=LRRC59 Leucine-rich repeat-containing protein 59,Gene_Symbol=LRRC59 Uncharacterized protein	0.9844	17.8	2	2	IPI00396321,IPI00968169
Gene_Symbol=COPS7A COP9 signalosome complex subunit 7a,Gene_Symbol=COPS7A 18 kDa protein	0.9553	9.6	2	1	IPI00301419,IPI00798179
Gene_Symbol=SEPT2 Isoform 1 of Septin-2,Gene_Symbol=SEPT2 Isoform 2 of Septin-2,Gene_Symbol=SEPT2 Uncharacterized protein,Gene_Symbol=SEPT2 Uncharacterized protein,Gene_Symbol=SEPT2 Uncharacterized protein,Gene_Symbol=SEPT2 Uncharacterized protein,Gene_Symbol=SEPT2 Uncharacterized protein,Gene_Symbol=SEPT2 Uncharacterized protein,Gene_Symbol=SEPT2 15 kDa protein,Gene_Symbol=SEPT2 Uncharacterized …	0.9977	22.9	2	2	IPI00014177,IPI00871851,IPI00892518,IPI00892810,IPI00892932,IPI00893096,IPI00893477,IPI00893645,IPI00893902,IPI00894199,IPI00894283,IPI00894322,IPI00894340
Gene_Symbol=GMFB Glia maturation factor, beta,Gene_Symbol=GMFB Glia maturation factor beta	0.9962	22.5	2	2	IPI00412987.10|TREMBL:E7EWZ9;Q9BS35|ENSEMBL:ENSP00000346789,IPI00978910
Gene_Symbol=CRK Isoform Crk-II of Adapter molecule crk,Gene_Symbol=CRK adapter molecule crk isoform b,Gene_Symbol=CRK Isoform Crk-I of Adapter molecule crk	0.9961	8.3	2	2	IPI00004838,IPI00305469,IPI00399054
Gene_Symbol=POLR2H DNA-directed RNA polymerases I, II, and III subunit RPABC3,Gene_Symbol=POLR2H Uncharacterized protein,Gene_Symbol=POLR2H Uncharacterized protein,Gene_Symbol=POLR2H Uncharacterized protein	0.9955	15.6	2	2	IPI00003309,IPI00927044,IPI00927637,IPI00927876
Gene_Symbol=PGC Gastricsin	0.9937	5.2	2	2	IPI00022213
Gene_Symbol=DNAJB11 DnaJ homolog subfamily B member 11,Gene_Symbol=DNAJB11 Protein	0.9866	14.9	2	2	IPI00008454,IPI00927297
Gene_Symbol=BTD Biotinidase,Gene_Symbol=BTD cDNA FLJ59679, highly similar to Biotinidase,Gene_Symbol=BTD cDNA FLJ51892, highly similar to Biotinidase	0.9805	7.7	2	2	IPI00218413,IPI00744685,IPI00927683
Gene_Symbol=DDX23 Probable ATP-dependent RNA helicase DDX23	0.9782	4.9	2	2	IPI00006725
Gene_Symbol=C21orf33 Isoform Long of ES1 protein homolog, mitochondrial,Gene_Symbol=C21orf33 Isoform Short of ES1 protein homolog, mitochondrial,Gene_Symbol=C21orf33 Protein,Gene_Symbol=C21orf33 Protein	0.9751	18.3	2	2	IPI00024913,IPI00218482,IPI00793677,IPI00798025
Gene_Symbol=WDR1 Isoform 1 of WD repeat-containing protein 1,Gene_Symbol=WDR1 Uncharacterized protein	0.969	6.4	2	2	IPI00746165,IPI00873622
Gene_Symbol=RPSA;RPSAP15;SNORA62;SNORA6 33 kDa protein,Gene_Symbol=RPSA;RPSAP15;SNORA62;SNORA6 40S ribosomal protein SA,Gene_Symbol=- Uncharacterized protein,Gene_Symbol=RPSAP58 Similar to Potential laminin-binding protein,Gene_Symbol=RPSA;RPSAP15;SNORA62;SNORA6 Uncharacterized protein	0.9967	8	2	2	IPI00413108,IPI00553164,IPI00793137,IPI00847766,IPI00927101
Gene_Symbol=EIF3M Eukaryotic translation initiation factor 3 subunit M,Gene_Symbol=EIF3M 22 kDa protein	0.9912	17.3	2	2	IPI00102069,IPI00979853
Gene_Symbol=IGF2R Cation-independent mannose-6-phosphate receptor,Gene_Symbol=IGF2R Uncharacterized protein	0.9916	2.9	2	2	IPI00289819,IPI00903213
Gene_Symbol=SNRPB Isoform SM-B' of Small nuclear ribonucleoprotein-associated proteins B and B',Gene_Symbol=SNRPN Small nuclear ribonucleoprotein-associated protein N,Gene_Symbol=SNRPB Isoform SM-B1 of Small nuclear ribonucleoprotein-associated proteins B and B',Gene_Symbol=SNRPB Small nuclear ribonucleoprotein B',Gene_Symbol=SNRPB Isoform SM-B of Small nuclear ribonucleoprotein-associated protei…	0.9888	6.5	2	2	IPI00027285,IPI00220360,IPI00329512,IPI00384173,IPI00395674,IPI00785142,IPI00844420,IPI00877103
Gene_Symbol=CCT4 T-complex protein 1 subunit delta	0.985	9.5	2	2	IPI00302927
Gene_Symbol=SSBP1 Single-stranded DNA-binding protein, mitochondrial	0.912	12.2	2	1	IPI00029744
Gene_Symbol=LOC723972;ANP32A Acidic leucine-rich nuclear phosphoprotein 32 family member A,Gene_Symbol=LOC723972;ANP32A ANP32A protein (Fragment),Gene_Symbol=LOC723972;ANP32A 9 kDa protein,Gene_Symbol=LOC723972;ANP32A 28 kDa protein	0.9073	55.7	2	2	IPI00025849,IPI00449263,IPI00916115,IPI00940656
Gene_Symbol=AP1B1 Isoform A of AP-1 complex subunit beta-1,Gene_Symbol=AP1B1 AP-1 complex subunit beta-1 isoform c,Gene_Symbol=AP1B1 Isoform B of AP-1 complex subunit beta-1,Gene_Symbol=AP1B1 Isoform C of AP-1 complex subunit beta-1,Gene_Symbol=AP1B1 Uncharacterized protein	0.9989	8.3	2	2	IPI00328257,IPI00384489,IPI00413947,IPI00940292,IPI00946351
Gene_Symbol=LMAN2 Vesicular integral-membrane protein VIP36,Gene_Symbol=LMAN2 Uncharacterized protein	0.9964	14.5	2	2	IPI00009950,IPI00967014
Gene_Symbol=CBX1 Chromobox protein homolog 1,Gene_Symbol=CBX1 Uncharacterized protein	0.9478	14.6	2	2	IPI00010320,IPI00878669
Gene_Symbol=ERP29 Endoplasmic reticulum resident protein 29	0.995	8.4	2	2	IPI00024911
Gene_Symbol=MAN2A1 Alpha-mannosidase 2	0.9947	2.7	2	2	IPI00003802
Gene_Symbol=CAPZB Isoform 1 of F-actin-capping protein subunit beta,Gene_Symbol=CAPZB cDNA FLJ60094, highly similar to F-actin capping protein subunit beta,Gene_Symbol=CAPZB Isoform 2 of F-actin-capping protein subunit beta,Gene_Symbol=CAPZB Capping protein (Actin filament) muscle Z-line, beta, isoform CRA_a	0.9935	7.3	2	2	IPI00026185,IPI00218782,IPI00642256,IPI00975767
Gene_Symbol=TGFB2 Isoform B of Transforming growth factor beta-2,Gene_Symbol=TGFB2 Isoform A of Transforming growth factor beta-2,Gene_Symbol=- cDNA FLJ51862, highly similar to Transforming growth factor beta-2	0.9794	8.5	2	2	IPI00220156,IPI00235354,IPI00909429
Gene_Symbol=PARP6 Isoform 1 of Poly [ADP-ribose] polymerase 6,Gene_Symbol=PARP6 Poly (ADP-ribose) polymerase family, member 6, isoform CRA_d,Gene_Symbol=PARP6 54 kDa protein,Gene_Symbol=PARP6 Isoform 3 of Poly [ADP-ribose] polymerase 6,Gene_Symbol=PARP6 cDNA FLJ44452 fis, clone UTERU2023175, highly similar to Homo sapiens poly (ADP-ribose) polymerase family, member 6 (PARP6), mRNA,Gene_Symbol=PAR…	0.9702	6	2	2	IPI00156933,IPI00183978,IPI00788865,IPI00790056,IPI00795447,IPI00796582
Gene_Symbol=ARPC3 Actin-related protein 2/3 complex subunit 3,Gene_Symbol=ARPC3 21 kDa protein	0.9585	10.1	2	2	IPI00005162,IPI00871870
Gene_Symbol=AIFM1 Isoform 1 of Apoptosis-inducing factor 1, mitochondrial	0.9536	3.6	2	2	IPI00000690
Gene_Symbol=SEC31A Isoform 3 of Protein transport protein Sec31A,Gene_Symbol=SEC31A Isoform 7 of Protein transport protein Sec31A,Gene_Symbol=SEC31A Isoform 4 of Protein transport protein Sec31A,Gene_Symbol=SEC31A Isoform 1 of Protein transport protein Sec31A,Gene_Symbol=SEC31A Isoform 2 of Protein transport protein Sec31A,Gene_Symbol=SEC31A Isoform 8 of Protein transport protein Sec31A,Gene_Symb…	0.9405	1.4	2	2	IPI00305152,IPI00445429,IPI00515103,IPI00746182,IPI00795507,IPI00852741,IPI00853220,IPI00853290,IPI00953506,IPI00965105,IPI00965360,IPI00966405
Gene_Symbol=ABCF1 Isoform 2 of ATP-binding cassette sub-family F member 1,Gene_Symbol=ABCF1 cDNA FLJ56536, highly similar to ATP-binding cassette sub-family F member 1,Gene_Symbol=ABCF1 Isoform 1 of ATP-binding cassette sub-family F member 1	0.935	4.1	2	2	IPI00013495,IPI00792186,IPI00873899
Gene_Symbol=ACP1 Isoform 2 of Low molecular weight phosphotyrosine protein phosphatase,Gene_Symbol=ACP1 Isoform 1 of Low molecular weight phosphotyrosine protein phosphatase,Gene_Symbol=ACP1 Isoform 3 of Low molecular weight phosphotyrosine protein phosphatase,Gene_Symbol=ACP1 Uncharacterized protein	0.9309	16.1	2	2	IPI00218847,IPI00219861,IPI00410615,IPI00952677
Gene_Symbol=PTPRG Isoform 1 of Receptor-type tyrosine-protein phosphatase gamma,Gene_Symbol=PTPRG Isoform 2 of Receptor-type tyrosine-protein phosphatase gamma,Gene_Symbol=PTPRG 155 kDa protein	0.9311	1.8	2	2	IPI00011651,IPI00796281,IPI00873341
Gene_Symbol=PPFIA4 cDNA FLJ50076, highly similar to Liprin-alpha-4	0.9083	4.7	2	2	IPI00642161
Gene_Symbol=FGD5 Isoform 1 of FYVE, RhoGEF and PH domain-containing protein 5	0.9029	1.1	2	2	IPI00397955
Gene_Symbol=GFPT2 Glucosamine--fructose-6-phosphate aminotransferase [isomerizing] 2,Gene_Symbol=GFPT1 Isoform 1 of Glucosamine--fructose-6-phosphate aminotransferase [isomerizing] 1,Gene_Symbol=GFPT1 Isoform 2 of Glucosamine--fructose-6-phosphate aminotransferase [isomerizing] 1	0.9986	4.6	2	2	IPI00216159.14|SWISS-PROT:O94808|TREMBL:B2RB90;B3KM63;B3KMR8;B4DN38|ENSEMBL:ENSP00000253778|REFSEQ:NP_005101|H-INV:HIT000058481,IPI00217952,IPI00299506
Gene_Symbol=SHBG Isoform 1 of Sex hormone-binding globulin,Gene_Symbol=SHBG sex hormone-binding globulin isoform 2 precursor	0.9968	8.9	2	2	IPI00023019,IPI00929685
Gene_Symbol=CMBL Carboxymethylenebutenolidase homolog	0.9872	18.8	2	2	IPI00383046
Gene_Symbol=CSTB Cystatin-B	0.9797	12.2	2	2	IPI00021828
Gene_Symbol=PPIC Peptidyl-prolyl cis-trans isomerase C	0.96	9.9	2	2	IPI00024129
Gene_Symbol=HEXA cDNA FLJ53927, highly similar to Beta-hexosaminidase alpha chain,Gene_Symbol=HEXA Beta-hexosaminidase subunit alpha	0.9951	5.1	2	2	IPI00027851,IPI00941167
Gene_Symbol=COPE coatomer subunit epsilon isoform b,Gene_Symbol=COPE Coatomer subunit epsilon	0.9318	8.9	2	2	IPI00399318,IPI00465132
Gene_Symbol=MFI2 Isoform 1 of Melanotransferrin	0.9166	2.4	2	2	IPI00029275
Gene_Symbol=VPS13C vacuolar protein sorting-associated protein 13C isoform 2B	0.9929	1.1	1	1	IPI00412216
Gene_Symbol=C1RL Complement C1r subcomponent-like protein,Gene_Symbol=C1RL Uncharacterized protein	0.9313	8.7	1	1	IPI00009793,IPI00872573
Gene_Symbol=RPRD1B Regulation of nuclear pre-mRNA domain-containing protein 1B	0.9904	12.6	1	1	IPI00009659
Gene_Symbol=AK3 GTP:AMP phosphotransferase, mitochondrial,Gene_Symbol=AK3 GTP:AMP phosphotransferase, mitochondrial isoform c,Gene_Symbol=AK3 GTP:AMP phosphotransferase, mitochondrial isoform b	0.9811	19.1	1	1	IPI00465256,IPI00478236,IPI00910240
Gene_Symbol=VBP1 von Hippel-Lindau binding protein 1, isoform CRA_b	0.9754	15.9	1	1	IPI00334159
Gene_Symbol=SLC2A3 Solute carrier family 2, facilitated glucose transporter member 3,Gene_Symbol=SLC2A14 Isoform 1 of Solute carrier family 2, facilitated glucose transporter member 14,Gene_Symbol=SLC2A14 Isoform 2 of Solute carrier family 2, facilitated glucose transporter member 14,Gene_Symbol=SLC2A3 Solute carrier family 2 (Facilitated glucose transporter), member 3 variant (Fragment),Gene_Sym…	0.964	11.4	1	1	IPI00003909,IPI00152505,IPI00607720,IPI00816836,IPI00922751
Gene_Symbol=HSD17B4 Peroxisomal multifunctional enzyme type 2,Gene_Symbol=HSD17B4 peroxisomal multifunctional enzyme type 2 isoform 1,Gene_Symbol=HSD17B4 peroxisomal multifunctional enzyme type 2 isoform 3,Gene_Symbol=HSD17B4 cDNA FLJ36730 fis, clone UTERU2012610, highly similar to Peroxisomal multifunctional enzyme type 2,Gene_Symbol=HSD17B4 Uncharacterized protein,Gene_Symbol=HSD17B4 Uncharacte…	0.9619	3.7	1	1	IPI00019912,IPI00909582,IPI00965117,IPI00965336,IPI00965580,IPI00966832
Gene_Symbol=HAAO Isoform 1 of 3-hydroxyanthranilate 3,4-dioxygenase,Gene_Symbol=HAAO Uncharacterized protein	0.9577	16.9	1	1	IPI00009375,IPI00894425
Gene_Symbol=FAM82A2 Isoform 1 of Regulator of microtubule dynamics protein 3,Gene_Symbol=FAM82A2 Isoform 2 of Regulator of microtubule dynamics protein 3	0.9553	9.1	1	1	IPI00410079,IPI00845345
Gene_Symbol=QSOX2 Sulfhydryl oxidase 2	0.9332	6.3	1	1	IPI00376394
Gene_Symbol=GRPEL1 GrpE protein homolog 1, mitochondrial,Gene_Symbol=GRPEL1 GrpE protein homolog	0.9131	10.7	1	1	IPI00029557,IPI00909181
Gene_Symbol=CCT5 T-complex protein 1 subunit epsilon,Gene_Symbol=CCT5 cDNA FLJ58784, highly similar to T-complex protein 1 subunit epsilon,Gene_Symbol=CCT5 cDNA, FLJ79275, highly similar to T-complex protein 1 subunit epsilon	0.9797	6	1	1	IPI00010720,IPI00964079,IPI00965269
Gene_Symbol=KPNA4 Importin subunit alpha-4,Gene_Symbol=KPNA4 19 kDa protein	0.9784	10	1	1	IPI00012578,IPI00946316
Gene_Symbol=GSR Isoform Mitochondrial of Glutathione reductase, mitochondrial,Gene_Symbol=GSR Isoform Cytoplasmic of Glutathione reductase, mitochondrial,Gene_Symbol=GSR glutathione reductase, mitochondrial isoform 2 precursor,Gene_Symbol=GSR glutathione reductase, mitochondrial isoform 4 precursor,Gene_Symbol=GSR glutathione reductase, mitochondrial isoform 3 precursor	0.9784	5.2	1	1	IPI00016862,IPI00759575,IPI00953236,IPI00953696,IPI00978634
Gene_Symbol=VPS35 Vacuolar protein sorting-associated protein 35	0.9772	2	1	1	IPI00018931
Gene_Symbol=CDC42 Isoform 2 of Cell division control protein 42 homolog,Gene_Symbol=- cDNA FLJ54776, highly similar to Cell division control protein 42 homolog,Gene_Symbol=CDC42 cDNA FLJ55107, highly similar to Cell division control protein 42 homolog	0.9747	8.9	1	1	IPI00016786,IPI00909484,IPI00910473
Gene_Symbol=KDELR2 Isoform 1 of ER lumen protein retaining receptor 2,Gene_Symbol=KDELR2 Isoform 2 of ER lumen protein retaining receptor 2,Gene_Symbol=KDELR2 4 kDa protein	0.9747	44.7	1	1	IPI00018248,IPI00450783,IPI00894313
Gene_Symbol=PRKAG1 cDNA FLJ40287 fis, clone TESTI2027909, highly similar to 5'-AMP-ACTIVATED PROTEIN KINASE, GAMMA-1 SUBUNIT,Gene_Symbol=PRKAG1 5'-AMP-activated protein kinase subunit gamma-1 isoform 2	0.9747	7.7	1	1	IPI00473047,IPI00883914
Gene_Symbol=PRPS1 Ribose-phosphate pyrophosphokinase 1,Gene_Symbol=PRPS2 Isoform 1 of Ribose-phosphate pyrophosphokinase 2,Gene_Symbol=PRPS1 Phosphoribosyl pyrophosphate synthetase 1,Gene_Symbol=PRPS2 Isoform 2 of Ribose-phosphate pyrophosphokinase 2,Gene_Symbol=PRPS2 19 kDa protein,Gene_Symbol=PRPS2 16 kDa protein	0.9722	8.7	1	1	IPI00219616,IPI00219617,IPI00552495,IPI00718888,IPI00947377,IPI00947401
Gene_Symbol=BID Isoform 1 of BH3-interacting domain death agonist,Gene_Symbol=BID Isoform 2 of BH3-interacting domain death agonist,Gene_Symbol=BID Isoform 4 of BH3-interacting domain death agonist	0.9698	15.2	1	1	IPI00413587,IPI00420084,IPI00472003
Gene_Symbol=SERPINH1 Serpin H1,Gene_Symbol=SERPINH1 cDNA FLJ52569, highly similar to Collagen-binding protein 2,Gene_Symbol=SERPINH1 15 kDa protein,Gene_Symbol=SERPINH1 27 kDa protein,Gene_Symbol=SERPINH1 17 kDa protein,Gene_Symbol=SERPINH1 9 kDa protein,Gene_Symbol=SERPINH1 36 kDa protein,Gene_Symbol=SERPINH1 27 kDa protein,Gene_Symbol=SERPINH1 18 kDa protein,Gene_Symbol=SERPINH1 21 kDa protein,…	0.9661	17.3	1	1	IPI00032140,IPI00910487,IPI00976532,IPI00978011,IPI00978907,IPI00980095,IPI00981068,IPI00981668,IPI00981937,IPI00984900,IPI00985439
Gene_Symbol=COPS7B Isoform 1 of COP9 signalosome complex subunit 7b,Gene_Symbol=COPS7B Isoform 3 of COP9 signalosome complex subunit 7b,Gene_Symbol=COPS7B Isoform 2 of COP9 signalosome complex subunit 7b,Gene_Symbol=COPS7B cDNA FLJ41015 fis, clone UTERU2018712, highly similar to COP9 signalosome complex subunit 7b,Gene_Symbol=COPS7B Uncharacterized protein,Gene_Symbol=COPS7B cDNA FLJ44352 fis, cl…	0.9649	12	1	1	IPI00009301,IPI00445209,IPI00478990,IPI00916219,IPI00917140,IPI00917481
Gene_Symbol=SPR Sepiapterin reductase,Gene_Symbol=- cDNA FLJ56734, moderately similar to Sepiapterin reductase	0.9637	17.1	1	1	IPI00017469,IPI00909276
Gene_Symbol=PDCD6IP Programmed cell death 6-interacting protein,Gene_Symbol=PDCD6IP programmed cell death 6-interacting protein isoform 2	0.9625	2	1	1	IPI00246058.10|SWISS-PROT:Q8WUM4|ENSEMBL:ENSP00000307387|REFSEQ:NP_037506|H-INV:HIT000038729|VEGA:OTTHUMP00000161316,IPI00938079
Gene_Symbol=EIF3E Eukaryotic translation initiation factor 3 subunit E,Gene_Symbol=EIF3E 20 kDa protein,Gene_Symbol=EIF3E Uncharacterized protein,Gene_Symbol=EIF3E Uncharacterized protein,Gene_Symbol=EIF3E Uncharacterized protein,Gene_Symbol=EIF3E Uncharacterized protein,Gene_Symbol=EIF3E Protein	0.9589	23.2	1	1	IPI00013068,IPI00796161,IPI00973922,IPI00974080,IPI00974151,IPI00974294,IPI00977424
Gene_Symbol=COPS4 COP9 signalosome complex subunit 4,Gene_Symbol=COPS4 Uncharacterized protein,Gene_Symbol=COPS4 cDNA FLJ36919 fis, clone BRACE2003987, highly similar to COP9 signalosome complex subunit 4,Gene_Symbol=COPS4 Uncharacterized protein,Gene_Symbol=COPS4 Uncharacterized protein	0.9589	7.3	1	1	IPI00171844,IPI00966084,IPI00966482,IPI00966770,IPI00967027
Gene_Symbol=IPO11 Importin-11,Gene_Symbol=IPO11 importin-11 isoform 1,Gene_Symbol=IPO11 Uncharacterized protein,Gene_Symbol=IPO11 Uncharacterized protein	0.9541	16.1	1	1	IPI00301107,IPI00913938,IPI00917511,IPI00965368
Gene_Symbol=CCT7 T-complex protein 1 subunit eta,Gene_Symbol=CCT7 Uncharacterized protein,Gene_Symbol=CCT7 T-complex protein 1 subunit eta isoform d,Gene_Symbol=CCT7 T-complex protein 1 subunit eta isoform c	0.9494	3.5	1	1	IPI00018465,IPI00552072,IPI00952607,IPI00952671
Gene_Symbol=MANSC1 MANSC domain-containing protein 1	0.9494	3.5	1	1	IPI00032288
Gene_Symbol=ESD S-formylglutathione hydrolase,Gene_Symbol=ESD 28 kDa protein,Gene_Symbol=ESD Protein	0.9459	10	1	1	IPI00411706,IPI00641040,IPI00645836
Gene_Symbol=COPZ1 Coatomer subunit zeta-1,Gene_Symbol=COPZ1 13 kDa protein	0.9389	11.8	1	1	IPI00032851,IPI00792696
Gene_Symbol=RAB21 Ras-related protein Rab-21	0.9343	6.7	1	1	IPI00007755
Gene_Symbol=VSNL1 Visinin-like protein 1	0.9309	6.3	1	1	IPI00216313
Gene_Symbol=C12orf44 Autophagy-related protein 101,Gene_Symbol=C12orf44 16 kDa protein	0.9309	12.1	1	1	IPI00305296,IPI00796677
Gene_Symbol=SUMO3 Small ubiquitin-related modifier 3,Gene_Symbol=LOC728825;SUMO2 Small ubiquitin-related modifier 2,Gene_Symbol=SUMO4 Small ubiquitin-related modifier 4,Gene_Symbol=LOC728825;SUMO2 small ubiquitin-related modifier 2 isoform b precursor,Gene_Symbol=LOC728825;SUMO2 10 kDa protein,Gene_Symbol=SUMO3 Uncharacterized protein,Gene_Symbol=SUMO3 Uncharacterized protein,Gene_Symbol=SUMO3 cD…	0.9275	16.9	1	1	IPI00299147,IPI00299149,IPI00434968,IPI00745893,IPI00790142,IPI00793687,IPI00798011,IPI00909492,IPI00973977
Gene_Symbol=NAP1L4 Uncharacterized protein,Gene_Symbol=NAP1L4 Nucleosome assembly protein 1-like 4,Gene_Symbol=NAP1L4 23 kDa protein	0.9264	7.4	1	1	IPI00017763,IPI00941463,IPI00980509
Gene_Symbol=ACAA1 cDNA, FLJ79450, highly similar to 3-ketoacyl-CoA thiolase, peroxisomal,Gene_Symbol=ACAA1 3-ketoacyl-CoA thiolase, peroxisomal,Gene_Symbol=ACAA1 3-ketoacyl-CoA thiolase, peroxisomal isoform b,Gene_Symbol=ACAA1 12 kDa protein,Gene_Symbol=ACAA1 13 kDa protein,Gene_Symbol=ACAA1 Uncharacterized protein	0.9253	18.6	1	1	IPI00011522,IPI00012828,IPI00303933,IPI00789589,IPI00924606,IPI00927496
Gene_Symbol=BUB3 Isoform 1 of Mitotic checkpoint protein BUB3,Gene_Symbol=BUB3 Isoform 2 of Mitotic checkpoint protein BUB3	0.9253	3.1	1	1	IPI00013468,IPI00514701
Gene_Symbol=ACTR3B Isoform 1 of Actin-related protein 3B,Gene_Symbol=ACTR3 Actin-related protein 3,Gene_Symbol=ACTR3B actin-related protein 3B isoform 2,Gene_Symbol=ACTR3C Uncharacterized protein,Gene_Symbol=ACTR3B;ACTR3C Isoform 2 of Actin-related protein 3B,Gene_Symbol=ACTR3C Isoform 1 of Actin-related protein 3C	0.9242	5	1	1	IPI00007068,IPI00028091,IPI00554433,IPI00642069,IPI00892652,IPI00946655
Gene_Symbol=CLINT1 Isoform 1 of Clathrin interactor 1,Gene_Symbol=CLINT1 Isoform 2 of Clathrin interactor 1,Gene_Symbol=CLINT1 68 kDa protein,Gene_Symbol=CLINT1 clathrin interactor 1 isoform 1	0.9186	1.6	1	1	IPI00291930,IPI00397519,IPI00939839,IPI00975549
Gene_Symbol=WDR61 WD repeat-containing protein 61,Gene_Symbol=WDR61 23 kDa protein	0.9098	9.4	1	1	IPI00019269,IPI00789452
Gene_Symbol=ANG Angiogenin	0.9023	10.9	1	1	IPI00008554
Gene_Symbol=LEPRE1 Isoform 3 of Prolyl 3-hydroxylase 1,Gene_Symbol=LEPRE1 Isoform 1 of Prolyl 3-hydroxylase 1,Gene_Symbol=LEPRE1 Uncharacterized protein,Gene_Symbol=LEPRE1 Isoform 2 of Prolyl 3-hydroxylase 1	0.9023	4.8	1	1	IPI00045839,IPI00163381,IPI00644560,IPI00761114
Gene_Symbol=SIL1 Nucleotide exchange factor SIL1,Gene_Symbol=SIL1 Uncharacterized protein	0.9001	2.6	1	1	IPI00296197,IPI00964791

## Sheet: interact-HepG2_Xtandem.prot
Table S2. Proteins identified in the HepG2 secretome. The tables list the proteins identified with a Protein Prophet probability score of 0.9 or higher, which corresponded to false identification rates of 0.8% and 0.7% in Hep293TT and HepG2 datasets, respectively.
Protein name	ProteinProphet score	Percent coverage (%)	Total number of pepitdes	Number of unique peptides	Accession Number (IPI-Human)
Gene_Symbol=APOB Apolipoprotein B-100	1	64.4	1297	583	IPI00022229
Gene_Symbol=A2M Alpha-2-macroglobulin	1	62.5	787	213	IPI00478003
Gene_Symbol=TF Serotransferrin	1	48.9	482	107	IPI00022463
Gene_Symbol=ALB Isoform 1 of Serum albumin	1	47.3	378	91	IPI00745872
Gene_Symbol=C4A Uncharacterized protein	1	52.6	292	100	IPI00643525
Gene_Symbol=C3 Complement C3 (Fragment)	1	65.8	284	83	IPI00783987
Gene_Symbol=FASN Fatty acid synthase	1	47.4	261	160	IPI00026781
Gene_Symbol=SERPINA1 Isoform 1 of Alpha-1-antitrypsin	1	79.9	245	92	IPI00553177
Gene_Symbol=AFP Alpha-fetoprotein	1	41.2	238	61	IPI00022443
Gene_Symbol=FN1 Isoform 1 of Fibronectin	1	49	197	75	IPI00022418
Gene_Symbol=RBP4 Retinol-binding protein 4	1	40.8	167	16	IPI00022420
Gene_Symbol=ENO1 Isoform alpha-enolase of Alpha-enolase	1	62	154	58	IPI00465248
Gene_Symbol=AGT Angiotensinogen	1	64.7	152	55	IPI00032220
Gene_Symbol=APOA1 Apolipoprotein A-I	1	80.1	150	79	IPI00021841
Gene_Symbol=SERPINF1 Pigment epithelium-derived factor	1	68.4	141	54	IPI00006114
Gene_Symbol=RELN Isoform 2 of Reelin	1	19.3	140	87	IPI00241562
Gene_Symbol=GSN Isoform 1 of Gelsolin	1	51.5	120	54	IPI00026314
Gene_Symbol=CP Ceruloplasmin	1	39.2	117	59	IPI00017601
Gene_Symbol=AMBP Protein AMBP	1	27.3	114	23	IPI00022426
Gene_Symbol=GPC3 Glypican-3	1	28.3	112	39	IPI00019907
Gene_Symbol=APOE Apolipoprotein E	1	71.9	107	47	IPI00021842
Gene_Symbol=SERPINE1 Plasminogen activator inhibitor 1	1	70.9	102	65	IPI00007118
Gene_Symbol=ALDOA Fructose-bisphosphate aldolase A	1	66.2	92	36	IPI00465439
Gene_Symbol=FGA Isoform 1 of Fibrinogen alpha chain	1	31.9	82	37	IPI00021885
Gene_Symbol=ACTB Actin, cytoplasmic 1	1	50.9	81	42	IPI00021439
Gene_Symbol=SPTAN1 Isoform 1 of Spectrin alpha chain, brain,Gene_Symbol=SPTAN1 Isoform 2 of Spectrin alpha chain, brain,Gene_Symbol=SPTAN1 Uncharacterized protein	1	34.3	78	64	IPI00844215,IPI00871535,IPI00879810
Gene_Symbol=ITIH2 Inter-alpha (Globulin) inhibitor H2	1	70.7	77	33	IPI00645038
Gene_Symbol=HSP90AB1 Heat shock protein HSP 90-beta	1	58.6	75	53	IPI00414676
Gene_Symbol=NCL Nucleolin	1	41.3	75	50	IPI00604620
Gene_Symbol=SPTBN1 Isoform Long of Spectrin beta chain, brain 1	1	32.2	68	64	IPI00005614
Gene_Symbol=DYNC1H1 Cytoplasmic dynein 1 heavy chain 1	1	17.9	68	62	IPI00456969
Gene_Symbol=C5 Complement C5	1	29.1	68	43	IPI00032291
Gene_Symbol=ITIH3 Isoform 1 of Inter-alpha-trypsin inhibitor heavy chain H3	1	48.8	68	51	IPI00028413
Gene_Symbol=EEF2 Elongation factor 2	1	43.6	60	49	IPI00186290
Gene_Symbol=SERPINA5 Plasma serine protease inhibitor	1	56.2	59	26	IPI00007221
Gene_Symbol=SERPIND1 Serpin peptidase inhibitor, clade D (Heparin cofactor), member 1,Gene_Symbol=SERPIND1 Heparin cofactor 2	1	61.9	57	34	IPI00292950,IPI00879573
Gene_Symbol=SERPINA3 cDNA FLJ35730 fis, clone TESTI2003131, highly similar to ALPHA-1-ANTICHYMOTRYPSIN	1	52.2	56	37	IPI00550991
Gene_Symbol=PGK1 Phosphoglycerate kinase 1	1	61.6	54	46	IPI00169383
Gene_Symbol=XRCC5 X-ray repair cross-complementing protein 5	1	56	53	42	IPI00220834
Gene_Symbol=LAMA5 Laminin subunit alpha-5	1	14.8	53	46	IPI00783665
Gene_Symbol=IDH1 Isocitrate dehydrogenase [NADP] cytoplasmic	1	63.8	52	41	IPI00027223
Gene_Symbol=CFB cDNA FLJ55673, highly similar to Complement factor B	1	27.6	52	42	IPI00019591
Gene_Symbol=LDHA Isoform 1 of L-lactate dehydrogenase A chain	1	52.1	52	34	IPI00217966
Gene_Symbol=FGG Isoform Gamma-B of Fibrinogen gamma chain	1	40.2	50	28	IPI00021891
Gene_Symbol=LGALS3BP Galectin-3-binding protein	1	29.7	50	32	IPI00023673
Gene_Symbol=NID1 Isoform 1 of Nidogen-1	1	26.9	49	28	IPI00026944
Gene_Symbol=TLN1 Talin-1	1	25.6	49	41	IPI00298994
Gene_Symbol=IGFBP1 Insulin-like growth factor-binding protein 1	1	21.6	48	13	IPI00031086
Gene_Symbol=FLNA Isoform 2 of Filamin-A,Gene_Symbol=FLNA Isoform 1 of Filamin-A,Gene_Symbol=FLNA Filamin A, alpha	1	25.5	47	43	IPI00302592,IPI00333541,IPI00644576
Gene_Symbol=CLTC Isoform 1 of Clathrin heavy chain 1,Gene_Symbol=CLTC Isoform 2 of Clathrin heavy chain 1	1	31.4	46	42	IPI00024067,IPI00455383
Gene_Symbol=- 55 kDa protein	1	55.6	45	26	IPI00029863
Gene_Symbol=PRKDC Isoform 1 of DNA-dependent protein kinase catalytic subunit,Gene_Symbol=PRKDC Isoform 2 of DNA-dependent protein kinase catalytic subunit	1	12	44	41	IPI00296337,IPI00376215
Gene_Symbol=CSE1L Isoform 1 of Exportin-2,Gene_Symbol=CSE1L Isoform 3 of Exportin-2	1	43.1	43	36	IPI00022744,IPI00219994
Gene_Symbol=BPIL1 Bactericidal/permeability-increasing protein-like 1	1	29.9	41	15	IPI00296654
Gene_Symbol=TPI1;TPI1P1 triosephosphate isomerase isoform 2	1	51.7	39	27	IPI00465028
Gene_Symbol=CLU Isoform 1 of Clusterin	1	37.9	38	23	IPI00291262
Gene_Symbol=UBA1 Ubiquitin-like modifier-activating enzyme 1	1	37.1	37	30	IPI00645078
Gene_Symbol=CPE Carboxypeptidase E precursor	1	47.9	35	22	IPI00031121
Gene_Symbol=HSPA8 Isoform 1 of Heat shock cognate 71 kDa protein	1	58.8	34	28	IPI00003865
Gene_Symbol=TUBB2C Tubulin beta-2C chain	1	45.6	33	18	IPI00007752
Gene_Symbol=ACLY ATP-citrate synthase,Gene_Symbol=ACLY cDNA FLJ56442, highly similar to ATP-citrate synthase,Gene_Symbol=ACLY Uncharacterized protein	1	30.2	32	29	IPI00021290,IPI00394838,IPI00983296
Gene_Symbol=NPM1 Isoform 2 of Nucleophosmin,Gene_Symbol=NPM1 Isoform 1 of Nucleophosmin,Gene_Symbol=NPM1 nucleophosmin isoform 3	1	50.2	31	17	IPI00220740,IPI00549248,IPI00658013
Gene_Symbol=PRDX1 Peroxiredoxin-1,Gene_Symbol=PRDX1 19 kDa protein	1	62	31	30	IPI00000874,IPI00640741
Gene_Symbol=HNRNPA2B1 Isoform B1 of Heterogeneous nuclear ribonucleoproteins A2/B1,Gene_Symbol=HNRNPA2B1 Isoform A2 of Heterogeneous nuclear ribonucleoproteins A2/B1,Gene_Symbol=HNRNPA2B1 Uncharacterized protein	1	49.8	31	16	IPI00396378,IPI00414696,IPI00916517
Gene_Symbol=HNRNPA1 Isoform A1-B of Heterogeneous nuclear ribonucleoprotein A1	1	34.1	31	16	IPI00215965
Gene_Symbol=PCSK9 Isoform 1 of Proprotein convertase subtilisin/kexin type 9	1	36.6	29	27	IPI00387168
Gene_Symbol=LAMC1 Laminin subunit gamma-1	1	21.3	29	28	IPI00298281
Gene_Symbol=PSME2 Uncharacterized protein,Gene_Symbol=PSME2 Proteasome activator complex subunit 2,Gene_Symbol=PSME2 Uncharacterized protein	1	54.4	28	19	IPI00384051,IPI00746205,IPI00943181
Gene_Symbol=KPNB1 Importin subunit beta-1	1	28.7	28	23	IPI00001639
Gene_Symbol=CST3 Cystatin-C	1	46.6	27	12	IPI00032293
Gene_Symbol=HSPA4 Heat shock 70 kDa protein 4	1	30.6	27	25	IPI00002966
Gene_Symbol=- Similar to Elongation factor 1-alpha 1	1	22.9	26	15	IPI00180730
Gene_Symbol=EIF4A1 Eukaryotic initiation factor 4A-I	1	55.9	25	16	IPI00025491
Gene_Symbol=ACAT2 cDNA FLJ53975, highly similar to Acetyl-CoA acetyltransferase, cytosolic	1	28.4	25	19	IPI00291419
Gene_Symbol=VIL1 Villin-1	1	36	25	21	IPI00218852
Gene_Symbol=LAMB1 Laminin subunit beta-1,Gene_Symbol=LAMB1 200 kDa protein	1	14.9	25	22	IPI00013976,IPI00853454
Gene_Symbol=KRT9 Keratin, type I cytoskeletal 9	1	34.7	25	14	IPI00019359
Gene_Symbol=GAPDH Glyceraldehyde-3-phosphate dehydrogenase	1	78.2	24	15	IPI00219018
Gene_Symbol=PKM2 Isoform M2 of Pyruvate kinase isozymes M1/M2	1	44.6	24	21	IPI00479186
Gene_Symbol=GDI2 cDNA FLJ60299, highly similar to Rab GDP dissociation inhibitor beta,Gene_Symbol=GDI2 Rab GDP dissociation inhibitor beta	1	40.7	24	14	IPI00031461,IPI00940148
Gene_Symbol=CAND1 Isoform 1 of Cullin-associated NEDD8-dissociated protein 1	1	22.6	24	21	IPI00100160
Gene_Symbol=NPEPPS Puromycin-sensitive aminopeptidase,Gene_Symbol=NPEPPS cDNA FLJ55506, highly similar to Puromycin-sensitive aminopeptidase	1	25.8	24	18	IPI00026216,IPI00978387
Gene_Symbol=PEBP1 Phosphatidylethanolamine-binding protein 1	1	66.3	23	16	IPI00219446
Gene_Symbol=FABP1 FABP1 protein (Fragment)	1	56.7	23	15	IPI00010290
Gene_Symbol=AGRN Agrin	1	9.3	23	14	IPI00374563
Gene_Symbol=IPO5 Isoform 1 of Importin-5	1	13.3	23	12	IPI00793443
Gene_Symbol=CTSD Cathepsin D	1	35	23	15	IPI00011229
Gene_Symbol=- 29 kDa protein	1	52.4	23	20	IPI00453476
Gene_Symbol=PPIA Peptidyl-prolyl cis-trans isomerase A,Gene_Symbol=PPIA 13 kDa protein,Gene_Symbol=PPIA Peptidyl-prolyl cis-trans isomerase	1	44.2	22	14	IPI00419585,IPI00925411,IPI00925747
Gene_Symbol=FRAS1 extracellular matrix protein FRAS1 isoform 1 precursor	1	7.4	22	22	IPI00455316
Gene_Symbol=EML4 Echinoderm microtubule-associated protein-like 4,Gene_Symbol=EML4 110 kDa protein	1	22.3	22	17	IPI00001466,IPI00974256
Gene_Symbol=GOT1 Aspartate aminotransferase, cytoplasmic	1	51.6	22	18	IPI00219029
Gene_Symbol=GPI Glucose-6-phosphate isomerase,Gene_Symbol=GPI Glucose-6-phosphate isomerase	1	32	22	16	IPI00027497,IPI00908881
Gene_Symbol=PPIB Peptidyl-prolyl cis-trans isomerase B	1	41.7	22	17	IPI00646304
Gene_Symbol=PA2G4 Proliferation-associated protein 2G4	1	41.6	22	18	IPI00299000
Gene_Symbol=SND1 Staphylococcal nuclease domain-containing protein 1	1	26.5	21	17	IPI00140420
Gene_Symbol=SERPINC1 Antithrombin-III	1	38.1	21	17	IPI00032179
Gene_Symbol=AHCY Adenosylhomocysteinase	1	36.3	21	18	IPI00012007
Gene_Symbol=PFN1 Profilin-1	1	58.6	21	18	IPI00216691
Gene_Symbol=RRBP1 Isoform 3 of Ribosome-binding protein 1,Gene_Symbol=RRBP1 Isoform 1 of Ribosome-binding protein 1,Gene_Symbol=RRBP1 p180/ribosome receptor	1	14.3	21	17	IPI00215743,IPI00220967,IPI00856098
Gene_Symbol=PARK7 Protein DJ-1	1	56.6	21	14	IPI00298547
Gene_Symbol=DAK Bifunctional ATP-dependent dihydroxyacetone kinase/FAD-AMP lyase (cyclizing)	1	33.2	20	17	IPI00551024
Gene_Symbol=PCNA;PCNA-AS1 Proliferating cell nuclear antigen	1	46.7	20	17	IPI00021700
Gene_Symbol=AARS Alanyl-tRNA synthetase, cytoplasmic,Gene_Symbol=AARS cDNA FLJ61339, highly similar to Alanyl-tRNA synthetase	1	27.1	20	18	IPI00027442,IPI00910701
Gene_Symbol=PSAT1 Phosphoserine aminotransferase,Gene_Symbol=PSAT1 Isoform 1 of Phosphoserine aminotransferase	1	36.8	19	19	IPI00001734,IPI00930609
Gene_Symbol=CLSTN1 Isoform 2 of Calsyntenin-1 (Fragment),Gene_Symbol=CLSTN1 Isoform 1 of Calsyntenin-1 (Fragment),Gene_Symbol=CLSTN1 cDNA FLJ61580, highly similar to Calsyntenin-1	1	21.8	19	16	IPI00007257,IPI00413959,IPI00644294
Gene_Symbol=APOH Beta-2-glycoprotein 1	1	13.9	19	9	IPI00298828
Gene_Symbol=PNP cDNA FLJ25678 fis, clone TST04067, highly similar to PURINE NUCLEOSIDE PHOSPHORYLASE	1	44.7	19	12	IPI00017672
Gene_Symbol=F5 252 kDa protein,Gene_Symbol=F5 Coagulation factor V	1	10.2	19	16	IPI00022937,IPI00478809
Gene_Symbol=PRDX6 Peroxiredoxin-6	1	57.6	18	17	IPI00220301
Gene_Symbol=RPLP0 60S acidic ribosomal protein P0	1	44.5	18	14	IPI00008530
Gene_Symbol=KRT1 Keratin, type II cytoskeletal 1	1	27.6	18	15	IPI00220327
Gene_Symbol=PGD 6-phosphogluconate dehydrogenase, decarboxylating	1	34.2	18	17	IPI00219525.10|SWISS-PROT:P52209|TREMBL:A8K2Y9;B4DQJ8;B4DV68;B4E2U0|ENSEMBL:ENSP00000270776|REFSEQ:NP_002622|H-INV:HIT000029558|VEGA:OTTHUMP00000001897
Gene_Symbol=ILF2 Interleukin enhancer-binding factor 2	1	42.8	18	17	IPI00005198
Gene_Symbol=UGDH UDP-glucose 6-dehydrogenase	1	40.3	18	15	IPI00031420
Gene_Symbol=GGH Gamma-glutamyl hydrolase	1	40.9	18	14	IPI00023728
Gene_Symbol=TALDO1 Transaldolase	1	32.3	18	15	IPI00744692
Gene_Symbol=HNRNPD Isoform 1 of Heterogeneous nuclear ribonucleoprotein D0,Gene_Symbol=HNRNPD Isoform 3 of Heterogeneous nuclear ribonucleoprotein D0	1	29.4	18	13	IPI00028888,IPI00220684
Gene_Symbol=KRT10 Keratin, type I cytoskeletal 10	1	18.8	18	10	IPI00009865
Gene_Symbol=F2 Prothrombin (Fragment)	1	12.7	17	12	IPI00019568
Gene_Symbol=YWHAE Isoform 1 of 14-3-3 protein epsilon	1	61.6	17	17	IPI00000816
Gene_Symbol=VCP Transitional endoplasmic reticulum ATPase	1	28.4	17	16	IPI00022774
Gene_Symbol=XPO1 Exportin-1,Gene_Symbol=XPO1 cDNA FLJ55480, highly similar to Exportin-1	1	19.3	17	16	IPI00298961,IPI00893013
Gene_Symbol=ALDOC Fructose-bisphosphate aldolase	1	24.4	17	11	IPI00418262
Gene_Symbol=EIF5A Isoform 2 of Eukaryotic translation initiation factor 5A-1,Gene_Symbol=EIF5A Isoform 1 of Eukaryotic translation initiation factor 5A-1	1	48.1	17	12	IPI00376005,IPI00411704
Gene_Symbol=RAN;RANP1 GTP-binding nuclear protein Ran,Gene_Symbol=RAN;RANP1 Uncharacterized protein	1	39.4	17	12	IPI00643041,IPI00795671
Gene_Symbol=HP Haptoglobin	1	30	16	10	IPI00641737
Gene_Symbol=TGFBI Transforming growth factor-beta-induced protein ig-h3	1	28.6	16	12	IPI00018219
Gene_Symbol=VASN Vasorin	1	27	16	12	IPI00395488
Gene_Symbol=CMPK1 UMP-CMP kinase isoform a	1	32.9	16	11	IPI00219953
Gene_Symbol=DDB1;LOC100290337 DNA damage-binding protein 1,Gene_Symbol=DDB1;LOC100290337 cDNA FLJ51165, highly similar to DNA damage-binding protein 1,Gene_Symbol=LOC100290337 DNA damage-binding protein 1-like isoform 5	1	21.3	16	14	IPI00293464,IPI00909251,IPI00976686
Gene_Symbol=XRCC6 X-ray repair cross-complementing protein 6,Gene_Symbol=XRCC6 X-ray repair complementing defective repair in Chinese hamster cells 6	1	34.8	16	15	IPI00644712,IPI00893179
Gene_Symbol=PSMB5 Proteasome subunit beta type-5	1	35	16	14	IPI00479306
Gene_Symbol=PSME1 Proteasome activator complex subunit 1	1	45.4	16	13	IPI00479722
Gene_Symbol=COPA Isoform 1 of Coatomer subunit alpha,Gene_Symbol=COPA Isoform 2 of Coatomer subunit alpha	1	15	16	15	IPI00295857,IPI00646493
Gene_Symbol=ADH5;ADH5P4 Alcohol dehydrogenase class-3	1	22.2	16	9	IPI00746777
Gene_Symbol=SSB Lupus La protein,Gene_Symbol=SSB SS-B/La protein	1	34.3	16	15	IPI00009032,IPI00916802
Gene_Symbol=SF3B1 Splicing factor 3B subunit 1	1	15.3	15	10	IPI00026089
Gene_Symbol=PRDX2 Peroxiredoxin-2,Gene_Symbol=PRDX2 cDNA FLJ60461, highly similar to Peroxiredoxin-2	1	40.4	15	13	IPI00027350,IPI00909207
Gene_Symbol=PSMA2 Proteasome subunit alpha type-2	1	50.9	15	12	IPI00219622
Gene_Symbol=HNRNPK Isoform 1 of Heterogeneous nuclear ribonucleoprotein K,Gene_Symbol=HNRNPK Isoform 2 of Heterogeneous nuclear ribonucleoprotein K,Gene_Symbol=HNRNPK Isoform 3 of Heterogeneous nuclear ribonucleoprotein K,Gene_Symbol=HNRNPK cDNA FLJ54552, highly similar to Heterogeneous nuclear ribonucleoprotein K	1	30.8	15	9	IPI00216049,IPI00216746,IPI00807545,IPI00910458
Gene_Symbol=SULT2A1 Bile salt sulfotransferase	1	37.5	15	13	IPI00216133
Gene_Symbol=PSMB1 Proteasome subunit beta type-1	1	39.4	15	13	IPI00025019
Gene_Symbol=AHSG Alpha-2-HS-glycoprotein	1	24	14	6	IPI00953689
Gene_Symbol=YBX1 Nuclease-sensitive element-binding protein 1	1	50.6	14	10	IPI00031812
Gene_Symbol=EIF3A Eukaryotic translation initiation factor 3 subunit A	1	16.5	14	14	IPI00029012
Gene_Symbol=CTSB Cathepsin B	1	21.8	14	9	IPI00295741
Gene_Symbol=ILF3 Isoform 5 of Interleukin enhancer-binding factor 3,Gene_Symbol=ILF3 Isoform 1 of Interleukin enhancer-binding factor 3,Gene_Symbol=ILF3 Isoform 2 of Interleukin enhancer-binding factor 3,Gene_Symbol=ILF3 Isoform 3 of Interleukin enhancer-binding factor 3,Gene_Symbol=ILF3 interleukin enhancer-binding factor 3 isoform d,Gene_Symbol=ILF3 Isoform 6 of Interleukin enhancer-binding fac…	1	27.2	14	11	IPI00219330,IPI00298788,IPI00298789,IPI00414335,IPI00418313,IPI00556173
Gene_Symbol=PAICS multifunctional protein ADE2 isoform 1	1	24.3	14	11	IPI00815732
Gene_Symbol=AKR1A1 Alcohol dehydrogenase [NADP+]	1	39.1	14	14	IPI00220271
Gene_Symbol=APOA2 Apolipoprotein A-II	1	44	14	10	IPI00021854
Gene_Symbol=LYZ Lysozyme C	1	19.6	14	8	IPI00019038
Gene_Symbol=AHNAK Neuroblast differentiation-associated protein AHNAK	1	15.8	14	14	IPI00021812
Gene_Symbol=CFL1 Cofilin-1	1	53.6	13	9	IPI00012011
Gene_Symbol=HNRNPF Heterogeneous nuclear ribonucleoprotein F	1	35.7	13	11	IPI00003881
Gene_Symbol=HIST1H4H;HIST2H4B;HIST1H4E;HIST1H4F;HIST1H4C;HIST1H4A;HIST2H4A;HIST1H4J;HIST4H4;HIST1H4B;HIST1H4K;HIST1H4D;HIST1H4L;HIST1H4I Histone H4	1	57.3	13	9	IPI00453473
Gene_Symbol=ACO1 Cytoplasmic aconitate hydratase	1	21.1	13	12	IPI00008485
Gene_Symbol=PSMB3 Proteasome subunit beta type-3	1	46.8	13	11	IPI00028004
Gene_Symbol=PDIA6 Isoform 2 of Protein disulfide-isomerase A6,Gene_Symbol=PDIA6 Isoform 1 of Protein disulfide-isomerase A6	1	26.1	13	9	IPI00299571,IPI00644989
Gene_Symbol=SERPINA7 Thyroxine-binding globulin	1	34.2	13	12	IPI00292946
Gene_Symbol=PFAS Phosphoribosylformylglycinamidine synthase	1	11.2	13	12	IPI00004534
Gene_Symbol=SAE1 SUMO-activating enzyme subunit 1	1	24.9	13	9	IPI00033130
Gene_Symbol=SORD Sorbitol dehydrogenase	1	31.9	13	12	IPI00216057
Gene_Symbol=STIP1 Stress-induced-phosphoprotein 1,Gene_Symbol=STIP1 STIP1 protein	1	14.4	13	10	IPI00013894,IPI00479946
Gene_Symbol=APLP2 Isoform 1 of Amyloid-like protein 2,Gene_Symbol=APLP2 Isoform 2 of Amyloid-like protein 2,Gene_Symbol=APLP2 Isoform 3 of Amyloid-like protein 2,Gene_Symbol=APLP2 Isoform 5 of Amyloid-like protein 2,Gene_Symbol=APLP2 Isoform 4 of Amyloid-like protein 2,Gene_Symbol=APLP2 87 kDa protein	1	20.1	13	10	IPI00031030,IPI00220977,IPI00220978,IPI00334946,IPI00884988,IPI00973819
Gene_Symbol=RPL10A 60S ribosomal protein L10a	1	26.3	13	9	IPI00412579
Gene_Symbol=EEF1G cDNA FLJ56389, highly similar to Elongation factor 1-gamma,Gene_Symbol=EEF1G Elongation factor 1-gamma	1	28.8	13	11	IPI00000875,IPI00937615
Gene_Symbol=GARS Glycyl-tRNA synthetase	1	21.9	12	8	IPI00783097
Gene_Symbol=P4HB Protein disulfide-isomerase	1	26	12	9	IPI00010796
Gene_Symbol=PYGB Glycogen phosphorylase, brain form	1	24	12	12	IPI00004358
Gene_Symbol=CBR1 Carbonyl reductase [NADPH] 1	1	47.7	12	11	IPI00295386
Gene_Symbol=CFI Complement factor I	1	18.7	12	10	IPI00291867
Gene_Symbol=PSAP Isoform Sap-mu-0 of Proactivator polypeptide,Gene_Symbol=PSAP Prosaposin,Gene_Symbol=PSAP Isoform Sap-mu-9 of Proactivator polypeptide,Gene_Symbol=PSAP Uncharacterized protein,Gene_Symbol=PSAP Isoform Sap-mu-6 of Proactivator polypeptide	1	9.4	12	3	IPI00012503,IPI00219825,IPI00744835,IPI00873020,IPI00873201
Gene_Symbol=SLC9A3R1 Na(+)/H(+) exchange regulatory cofactor NHE-RF1	1	33.5	12	11	IPI00003527
Gene_Symbol=PSMA1 Isoform Short of Proteasome subunit alpha type-1,Gene_Symbol=PSMA1 Isoform Long of Proteasome subunit alpha type-1	1	42.2	12	8	IPI00016832,IPI00472442
Gene_Symbol=CPPED1 Isoform 1 of Calcineurin-like phosphoesterase domain-containing protein 1	1	30.3	12	12	IPI00305010
Gene_Symbol=ACOT1 Acyl-coenzyme A thioesterase 1	1	38.5	12	10	IPI00333838
Gene_Symbol=MAP4 Isoform 1 of Microtubule-associated protein 4,Gene_Symbol=MAP4 Uncharacterized protein,Gene_Symbol=MAP4 Isoform 6 of Microtubule-associated protein 4	1	13.7	12	12	IPI00396171,IPI00880007,IPI00888475
Gene_Symbol=OLA1 Isoform 1 of Obg-like ATPase 1,Gene_Symbol=OLA1 47 kDa protein	1	34.6	12	11	IPI00290416,IPI00916847
Gene_Symbol=OTUB1 Isoform 1 of Ubiquitin thioesterase OTUB1	1	42.4	12	11	IPI00939174
Gene_Symbol=MTHFD1 C-1-tetrahydrofolate synthase, cytoplasmic,Gene_Symbol=MTHFD1 cDNA FLJ56016, highly similar to C-1-tetrahydrofolate synthase, cytoplasmic	1	23.1	12	11	IPI00218342.10|SWISS-PROT:P11586|ENSEMBL:ENSP00000216605|REFSEQ:NP_005947|H-INV:HIT000191225|VEGA:OTTHUMP00000180657,IPI00794900
Gene_Symbol=COPG Coatomer subunit gamma	1	22.4	12	11	IPI00783982
Gene_Symbol=DPP3 Isoform 1 of Dipeptidyl peptidase 3,Gene_Symbol=BBS1 Putative uncharacterized protein DKFZp686O1117,Gene_Symbol=BBS1 Dipeptidylpeptidase III isoform 1 variant (Fragment),Gene_Symbol=BBS1 Dipeptidylpeptidase III isoform 1 variant (Fragment),Gene_Symbol=DPP3 84 kDa protein,Gene_Symbol=DPP3 84 kDa protein	1	22	12	9	IPI00020672,IPI00956400,IPI00956436,IPI00956642,IPI00975587,IPI00976779
Gene_Symbol=TPM3 33 kDa protein	1	34.7	12	12	IPI00967467
Gene_Symbol=A1BG Isoform 1 of Alpha-1B-glycoprotein	1	27.7	12	9	IPI00022895
Gene_Symbol=HNRNPL Heterogeneous nuclear ribonucleoprotein L	1	25.1	11	9	IPI00027834
Gene_Symbol=ATIC Bifunctional purine biosynthesis protein PURH,Gene_Symbol=ATIC cDNA FLJ75424, highly similar to Human AICAR formyltransferase/IMP cyclohydrolase bifunctional enzyme (purH) mRNA	1	25.4	11	10	IPI00289499,IPI00925601
Gene_Symbol=TARS Threonyl-tRNA synthetase, cytoplasmic,Gene_Symbol=TARS cDNA FLJ53464, highly similar to Threonyl-tRNA synthetase, cytoplasmic	1	17.8	11	11	IPI00329633,IPI00908949
Gene_Symbol=PSMA7 Isoform 1 of Proteasome subunit alpha type-7	1	53.2	11	11	IPI00024175
Gene_Symbol=NQO1 NAD(P)H dehydrogenase [quinone] 1,Gene_Symbol=NQO1 NQO1 protein (Fragment),Gene_Symbol=NQO1 NAD(P)H dehydrogenase [quinone] 1 isoform b,Gene_Symbol=NQO1 cDNA FLJ50573, highly similar to Homo sapiens NAD(P)H dehydrogenase, quinone 1 (NQO1), transcript variant 3, mRNA	1	34.2	11	9	IPI00012069,IPI00619898,IPI00619966,IPI00910902
Gene_Symbol=EZR Ezrin,Gene_Symbol=EZR Uncharacterized protein	1	16.7	11	9	IPI00843975,IPI00872684
Gene_Symbol=FDPS Farnesyl pyrophosphate synthase,Gene_Symbol=FDPS farnesyl pyrophosphate synthase isoform b	1	29.2	11	10	IPI00914566,IPI00914971
Gene_Symbol=SERPINA11 Serpin A11	1	25.1	11	11	IPI00333828
Gene_Symbol=PSMB6 Proteasome subunit beta type-6	1	41	11	7	IPI00000811
Gene_Symbol=APEX1 DNA-(apurinic or apyrimidinic site) lyase	1	39	11	9	IPI00215911
Gene_Symbol=PSMB2 Proteasome subunit beta type-2	1	45.3	11	7	IPI00028006
Gene_Symbol=APOM Apolipoprotein M	1	34	11	10	IPI00030739
Gene_Symbol=RPS6KA3 Ribosomal protein S6 kinase alpha-3	1	19.7	11	10	IPI00020898
Gene_Symbol=PLOD1 cDNA, FLJ79184, highly similar to Procollagen-lysine, 2-oxoglutarate 5-dioxygenase 1,Gene_Symbol=PLOD1 Procollagen-lysine,2-oxoglutarate 5-dioxygenase 1	1	20.8	11	10	IPI00027192,IPI00943008
Gene_Symbol=AZGP1 Zinc-alpha-2-glycoprotein	1	41.6	10	10	IPI00166729
Gene_Symbol=TTR Transthyretin,Gene_Symbol=- Transthyretin,Gene_Symbol=TTR Uncharacterized protein	1	44.2	10	5	IPI00022432,IPI00855916,IPI00940791
Gene_Symbol=PLIN3 perilipin-3 isoform 3,Gene_Symbol=PLIN3 Isoform B of Perilipin-3,Gene_Symbol=PLIN3 Isoform 3 of Perilipin-3	1	25.8	10	8	IPI00106668,IPI00303882,IPI00943550
Gene_Symbol=FAH Fumarylacetoacetase	1	26	10	9	IPI00031708
Gene_Symbol=PSMD2 26S proteasome non-ATPase regulatory subunit 2	1	14	10	9	IPI00012268
Gene_Symbol=NME1-NME2;NME2;NME1 Isoform 1 of Nucleoside diphosphate kinase A,Gene_Symbol=NME1-NME2;NME2;NME1 Isoform 2 of Nucleoside diphosphate kinase A	1	47.4	10	10	IPI00012048,IPI00375531
Gene_Symbol=RPL6 60S ribosomal protein L6,Gene_Symbol=RPL6 60S ribosomal protein L6,Gene_Symbol=RPL6 60S ribosomal protein L6	1	34	10	8	IPI00329389,IPI00790342,IPI00867533
Gene_Symbol=VARS Valyl-tRNA synthetase,Gene_Symbol=VARS Valyl-tRNA synthetase	1	6.2	10	4	IPI00000873,IPI00893918
Gene_Symbol=PSMB4 Proteasome subunit beta type-4	1	41.7	10	10	IPI00555956
Gene_Symbol=HIST1H2AB;HIST1H2AE;HIST1H2AD;HIST1H2AK;HIST1H2AJ;HIST1H2AG;HIST1H2AM;HIST1H2AI;HIST1H2AL Histone H2A type 1-B/E,Gene_Symbol=HIST3H2A Histone H2A type 3,Gene_Symbol=HIST1H2AH;HIST1H2AK;HIST1H2AJ;HIST1H2AG;HIST1H2AM;HIST1H2AI;HIST1H2AL Histone H2A type 1-H,Gene_Symbol=HIST1H2AC Histone H2A type 1-C,Gene_Symbol=HIST2H2AA4;HIST2H2AA3 Histone H2A type 2-A,Gene_Symbol=H2AFJ Isoform 1 of Hi…	1	27.3	10	4	IPI00026272,IPI00031562,IPI00081836,IPI00216456,IPI00216457,IPI00220855,IPI00255316,IPI00291764,IPI00339274,IPI00552873
Gene_Symbol=RPSA;RPSAP15;SNORA62;SNORA6 33 kDa protein,Gene_Symbol=RPSA;RPSAP15;SNORA62;SNORA6 40S ribosomal protein SA,Gene_Symbol=RPSA;RPSAP15;SNORA62;SNORA6 Uncharacterized protein	1	50	10	9	IPI00413108,IPI00553164,IPI00927101
Gene_Symbol=ALDH1A1 Retinal dehydrogenase 1,Gene_Symbol=ALDH1A1 cDNA FLJ50286, highly similar to Retinal dehydrogenase 1	1	34.6	10	10	IPI00218914,IPI00910463
Gene_Symbol=COPB2 Coatomer subunit beta',Gene_Symbol=COPB2 cDNA FLJ56271, highly similar to Coatomer subunit beta	1	12.7	10	8	IPI00220219,IPI00789674
Gene_Symbol=NUDC Nuclear migration protein nudC	1	29.3	10	9	IPI00550746
Gene_Symbol=MAN1A1 Mannosyl-oligosaccharide 1,2-alpha-mannosidase IA	1	15.2	10	7	IPI00844511
Gene_Symbol=RPS7 40S ribosomal protein S7	1	53.6	10	8	IPI00013415
Gene_Symbol=CLSTN3 Calsyntenin 3, isoform CRA_b,Gene_Symbol=CLSTN3 Calsyntenin-3	1	9.9	10	8	IPI00396423,IPI00747063
Gene_Symbol=NANS Sialic acid synthase	1	25.9	10	9	IPI00147874
Gene_Symbol=DDAH1 N(G),N(G)-dimethylarginine dimethylaminohydrolase 1	1	26	10	8	IPI00220342
Gene_Symbol=PTBP1 Isoform 1 of Polypyrimidine tract-binding protein 1,Gene_Symbol=PTBP1 polypyrimidine tract-binding protein 1 isoform a,Gene_Symbol=PTBP1 Isoform 2 of Polypyrimidine tract-binding protein 1	1	13	10	5	IPI00179964,IPI00183626,IPI00334175
Gene_Symbol=PGP Phosphoglycolate phosphatase	1	11.8	10	6	IPI00177008
Gene_Symbol=FGL1 Fibrinogen-like protein 1 precursor,Gene_Symbol=FGL1 Fibrinogen-like 1, isoform CRA_d,Gene_Symbol=FGL1 Uncharacterized protein	1	20.6	10	7	IPI00303482,IPI00955773,IPI00984671
Gene_Symbol=SERPINA6 Corticosteroid-binding globulin	1	25.7	9	6	IPI00027482
Gene_Symbol=PEPD Xaa-Pro dipeptidase,Gene_Symbol=PEPD xaa-Pro dipeptidase isoform 2	1	12.8	9	4	IPI00257882,IPI00910514
Gene_Symbol=CLIC1 Chloride intracellular channel protein 1	1	37.3	9	7	IPI00010896
Gene_Symbol=PCYT2 Ethanolamine-phosphate cytidylyltransferase,Gene_Symbol=PCYT2 ethanolamine-phosphate cytidylyltransferase isoform 1	1	31.4	9	7	IPI00015285,IPI00981027
Gene_Symbol=GALM Aldose 1-epimerase	1	28.4	9	8	IPI00060200
Gene_Symbol=KIF5B Kinesin-1 heavy chain	1	11.8	9	6	IPI00012837
Gene_Symbol=SERPINB1 Leukocyte elastase inhibitor	1	19.5	9	7	IPI00027444
Gene_Symbol=ESD S-formylglutathione hydrolase,Gene_Symbol=ESD 28 kDa protein	1	31.6	9	8	IPI00411706,IPI00641040
Gene_Symbol=CPN2 Carboxypeptidase N subunit 2	1	17.2	9	7	IPI00479116
Gene_Symbol=ARHGDIA Rho GDP-dissociation inhibitor 1,Gene_Symbol=ARHGDIA 28 kDa protein,Gene_Symbol=ARHGDIA 26 kDa protein	1	42.2	9	8	IPI00003815,IPI00794402,IPI00796541
Gene_Symbol=GPD1 Glycerol-3-phosphate dehydrogenase [NAD+], cytoplasmic	1	21.2	9	6	IPI00295777
Gene_Symbol=PGM1 Isoform 1 of Phosphoglucomutase-1	1	25.6	9	7	IPI00219526
Gene_Symbol=ADH6 Isoform 1 of Alcohol dehydrogenase 6,Gene_Symbol=ADH6 Isoform 2 of Alcohol dehydrogenase 6	1	29.1	9	8	IPI00292698,IPI00939339
Gene_Symbol=HUWE1 Uncharacterized protein,Gene_Symbol=HUWE1 Isoform 2 of E3 ubiquitin-protein ligase HUWE1,Gene_Symbol=HUWE1 Isoform 1 of E3 ubiquitin-protein ligase HUWE1,Gene_Symbol=HUWE1 Isoform 3 of E3 ubiquitin-protein ligase HUWE1,Gene_Symbol=HUWE1 HECT, UBA and WWE domain containing 1	1	4.3	9	7	IPI00179298,IPI00445401,IPI00456919,IPI00643153,IPI00746059
Gene_Symbol=TWF2 Twinfilin-2	1	38.1	9	9	IPI00550917
Gene_Symbol=QARS Glutaminyl-tRNA synthetase,Gene_Symbol=QARS cDNA FLJ54314, highly similar to Glutaminyl-tRNA synthetase	1	15.6	9	9	IPI00925046,IPI00925511
Gene_Symbol=GSTO1 Glutathione S-transferase omega-1	1	25.7	9	8	IPI00019755
Gene_Symbol=RPS9 40S ribosomal protein S9	1	38.1	9	9	IPI00221088
Gene_Symbol=EIF3B Isoform 1 of Eukaryotic translation initiation factor 3 subunit B,Gene_Symbol=EIF3B Isoform 2 of Eukaryotic translation initiation factor 3 subunit B,Gene_Symbol=EIF3B Uncharacterized protein	1	12.7	9	7	IPI00396370,IPI00719752,IPI00985008
Gene_Symbol=PSMA3 Isoform 2 of Proteasome subunit alpha type-3,Gene_Symbol=PSMA3 Isoform 1 of Proteasome subunit alpha type-3	1	38.3	9	8	IPI00171199,IPI00419249
Gene_Symbol=GLO1 Lactoylglutathione lyase	1	42.9	9	9	IPI00220766
Gene_Symbol=SF3B3 Isoform 1 of Splicing factor 3B subunit 3	1	8.5	9	8	IPI00300371
Gene_Symbol=COPB1 Coatomer subunit beta	1	12.5	9	8	IPI00295851
Gene_Symbol=MAPK1 Mitogen-activated protein kinase 1,Gene_Symbol=MAPK1 Extracellular signal-regulated kinase-2 splice variant	1	31.6	9	6	IPI00003479,IPI00874012
Gene_Symbol=PSMD11 Proteasome 26S non-ATPase subunit 11 variant (Fragment)	1	21.5	9	9	IPI00105598
Gene_Symbol=ASGR2 Isoform 1 of Asialoglycoprotein receptor 2,Gene_Symbol=ASGR2 Isoform 3 of Asialoglycoprotein receptor 2,Gene_Symbol=ASGR2 Isoform 2 of Asialoglycoprotein receptor 2,Gene_Symbol=ASGR2 asialoglycoprotein receptor 2 isoform d,Gene_Symbol=ASGR2 35 kDa protein,Gene_Symbol=ASGR2 35 kDa protein,Gene_Symbol=ASGR2 Uncharacterized protein	1	8.7	9	4	IPI00011155,IPI00150200,IPI00220266,IPI00796731,IPI00797460,IPI00877085,IPI00941065
Gene_Symbol=GDF15 Growth/differentiation factor 15	1	22.7	8	7	IPI00306543
Gene_Symbol=VPS35 Vacuolar protein sorting-associated protein 35	1	17.7	8	8	IPI00018931
Gene_Symbol=UBA2 SUMO-activating enzyme subunit 2	1	26.7	8	8	IPI00023234
Gene_Symbol=LAMB2 Laminin subunit beta-2,Gene_Symbol=LAMB2 Similar to S-laminin	1	8.8	8	7	IPI00296922,IPI00743203
Gene_Symbol=QSOX1 Isoform 1 of Sulfhydryl oxidase 1,Gene_Symbol=QSOX1 Isoform 2 of Sulfhydryl oxidase 1,Gene_Symbol=QSOX1 Uncharacterized protein	1	16.9	8	8	IPI00003590,IPI00465016,IPI00872013
Gene_Symbol=ST13 Hsc70-interacting protein	1	20.3	8	8	IPI00032826
Gene_Symbol=HDHD1 Isoform 1 of Pseudouridine-5'-monophosphatase	1	27.6	8	4	IPI00302436
Gene_Symbol=PSMA6 Proteasome subunit alpha type-6	1	32.5	8	8	IPI00029623
Gene_Symbol=IPO4 Isoform 1 of Importin-4,Gene_Symbol=IPO4 Isoform 2 of Importin-4	1	9.3	8	7	IPI00156374,IPI00398009
Gene_Symbol=BLVRA Biliverdin reductase A	1	31.1	8	7	IPI00294158
Gene_Symbol=ISOC1 Isochorismatase domain-containing protein 1	1	25.2	8	6	IPI00304082
Gene_Symbol=PDLIM1 PDZ and LIM domain protein 1	1	41.6	8	7	IPI00010414
Gene_Symbol=PSMC5 26S protease regulatory subunit 8,Gene_Symbol=PSMC5 Proteasome 26S ATPase subunit 5 variant (Fragment),Gene_Symbol=PSMC5 26S protease regulatory subunit 8 isoform 2	1	32.8	8	7	IPI00023919,IPI00555749,IPI00745502
Gene_Symbol=ADK Isoform Long of Adenosine kinase	1	24.9	8	7	IPI00290279
Gene_Symbol=PSMA5 Proteasome subunit alpha type-5	1	29.9	8	8	IPI00291922
Gene_Symbol=SERBP1 SERPINE1 mRNA binding protein 1, isoform CRA_d,Gene_Symbol=SERBP1 Isoform 4 of Plasminogen activator inhibitor 1 RNA-binding protein,Gene_Symbol=SERBP1 Isoform 2 of Plasminogen activator inhibitor 1 RNA-binding protein,Gene_Symbol=SERBP1 Isoform 3 of Plasminogen activator inhibitor 1 RNA-binding protein	1	11.6	8	3	IPI00410693,IPI00412714,IPI00470497,IPI00470498
Gene_Symbol=TRIM28 Isoform 1 of Transcription intermediary factor 1-beta,Gene_Symbol=TRIM28 Isoform 2 of Transcription intermediary factor 1-beta	1	20.2	8	8	IPI00438229,IPI00438230
Gene_Symbol=PDXK Isoform 1 of Pyridoxal kinase,Gene_Symbol=PDXK Isoform 3 of Pyridoxal kinase,Gene_Symbol=PDXK 29 kDa protein	1	22	8	6	IPI00013004,IPI00418202,IPI00791490
Gene_Symbol=TSN Translin	1	38.6	8	8	IPI00018768
Gene_Symbol=SET Isoform 1 of Protein SET,Gene_Symbol=SET Isoform 2 of Protein SET,Gene_Symbol=SET Uncharacterized protein,Gene_Symbol=SET SET nuclear oncogene,Gene_Symbol=SET SET nuclear oncogene	1	33.2	8	8	IPI00072377,IPI00301311,IPI00844040,IPI00896523,IPI00917753
Gene_Symbol=SNRNP70 Isoform 1 of U1 small nuclear ribonucleoprotein 70 kDa	1	16.7	8	7	IPI00290204
Gene_Symbol=MMP11 Stromelysin-3	1	15.4	8	7	IPI00306778
Gene_Symbol=RPS12 40S ribosomal protein S12	1	24.2	8	5	IPI00013917
Gene_Symbol=COL18A1 Isoform 2 of Collagen alpha-1(XVIII) chain,Gene_Symbol=COL18A1 Isoform 3 of Collagen alpha-1(XVIII) chain,Gene_Symbol=COL18A1 Isoform 1 of Collagen alpha-1(XVIII) chain	1	17.8	8	7	IPI00022822,IPI00414694,IPI00783931
Gene_Symbol=SOD1 Superoxide dismutase [Cu-Zn]	1	37	8	7	IPI00218733
Gene_Symbol=KHSRP Isoform 1 of Far upstream element-binding protein 2,Gene_Symbol=KHSRP Isoform 2 of Far upstream element-binding protein 2	1	15.1	8	8	IPI00479786,IPI00855957
Gene_Symbol=ACTR3 Actin-related protein 3	1	23.7	8	7	IPI00028091
Gene_Symbol=BCAM Basal cell adhesion molecule,Gene_Symbol=BCAM basal cell adhesion molecule isoform 2 precursor	1	14.6	8	7	IPI00002406,IPI00554618
Gene_Symbol=ATRN Isoform 1 of Attractin,Gene_Symbol=ATRN Isoform 2 of Attractin,Gene_Symbol=ATRN Uncharacterized protein,Gene_Symbol=ATRN Isoform 3 of Attractin,Gene_Symbol=ATRN Uncharacterized protein	1	6.8	8	8	IPI00027235,IPI00162735,IPI00218460,IPI00939169,IPI00940485
Gene_Symbol=MDH2 Malate dehydrogenase, mitochondrial	1	26.9	8	7	IPI00291006
Gene_Symbol=APP Isoform APP770 of Amyloid beta A4 protein (Fragment),Gene_Symbol=APP Isoform L-APP677 of Amyloid beta A4 protein (Fragment),Gene_Symbol=APP Isoform L-APP696 of Amyloid beta A4 protein (Fragment),Gene_Symbol=APP Isoform APP714 of Amyloid beta A4 protein (Fragment),Gene_Symbol=APP Isoform L-APP733 of Amyloid beta A4 protein (Fragment),Gene_Symbol=APP Isoform APP639 of Amyloid beta A…	1	12	8	8	IPI00006608,IPI00219183,IPI00219185,IPI00219186,IPI00219187,IPI00394658,IPI00412568,IPI00412681,IPI00412924,IPI00914602,IPI00981582,IPI00982225
Gene_Symbol=TMEM189;UBE2V1;TMEM189-UBE2V1 Isoform 3 of Ubiquitin-conjugating enzyme E2 variant 1	1	24.5	8	6	IPI00472498
Gene_Symbol=ORM2 Alpha-1-acid glycoprotein 2	1	13.4	8	5	IPI00020091
Gene_Symbol=ANP32B Isoform 1 of Acidic leucine-rich nuclear phosphoprotein 32 family member B,Gene_Symbol=ANP32B Isoform 2 of Acidic leucine-rich nuclear phosphoprotein 32 family member B	1	31.3	8	8	IPI00007423,IPI00759824
Gene_Symbol=C1S Complement C1s subcomponent	1	11.2	8	5	IPI00017696
Gene_Symbol=CALU Isoform 2 of Calumenin,Gene_Symbol=CALU calumenin isoform c precurosr,Gene_Symbol=CALU Isoform 1 of Calumenin,Gene_Symbol=CALU calumenin isoform f,Gene_Symbol=CALU calumenin isoform d precursor	0.997	22.6	8	3	IPI00045396,IPI00789155,IPI00941900,IPI00946092,IPI00982476
Gene_Symbol=AKR1C3 Aldo-keto reductase family 1 member C3	1	58.2	7	6	IPI00291483
Gene_Symbol=SULT1A3;SULT1A4 Phenol sulfotransferase 1A5*1A possible alternative splicing form,Gene_Symbol=SULT1A3;SULT1A4 Isoform 1 of Sulfotransferase 1A3/1A4	1	43.7	7	6	IPI00030730,IPI00872071
Gene_Symbol=QPRT Nicotinate-nucleotide pyrophosphorylase [carboxylating]	1	22.2	7	6	IPI00300086
Gene_Symbol=HNRNPU Isoform Short of Heterogeneous nuclear ribonucleoprotein U,Gene_Symbol=HNRNPU HNRPU protein,Gene_Symbol=HNRNPU cDNA FLJ54020, highly similar to Heterogeneous nuclear ribonucleoprotein U,Gene_Symbol=HNRNPU Isoform Long of Heterogeneous nuclear ribonucleoprotein U	1	11.6	7	7	IPI00479217,IPI00644079,IPI00644224,IPI00883857
Gene_Symbol=NACA Nascent polypeptide-associated complex subunit alpha,Gene_Symbol=NACA nascent polypeptide-associated complex subunit alpha isoform a	1	23.7	7	5	IPI00023748,IPI00797126
Gene_Symbol=SEC31A Isoform 3 of Protein transport protein Sec31A,Gene_Symbol=SEC31A Isoform 7 of Protein transport protein Sec31A,Gene_Symbol=SEC31A Isoform 4 of Protein transport protein Sec31A,Gene_Symbol=SEC31A Isoform 1 of Protein transport protein Sec31A,Gene_Symbol=SEC31A Isoform 2 of Protein transport protein Sec31A,Gene_Symbol=SEC31A Isoform 8 of Protein transport protein Sec31A,Gene_Symb…	1	8.5	7	5	IPI00305152,IPI00445429,IPI00515103,IPI00746182,IPI00795507,IPI00852741,IPI00853220,IPI00853290,IPI00953506,IPI00965105,IPI00965360,IPI00966405
Gene_Symbol=RAB1B Ras-related protein Rab-1B,Gene_Symbol=RAB1B 18 kDa protein	1	37.9	7	6	IPI00008964,IPI00975821
Gene_Symbol=THBS1 Thrombospondin-1	1	9.5	7	7	IPI00296099
Gene_Symbol=GLRX3 Glutaredoxin-3	1	25.1	7	5	IPI00008552
Gene_Symbol=IARS Isoleucyl-tRNA synthetase, cytoplasmic,Gene_Symbol=IARS Isoleucyl-tRNA synthetase, cytoplasmic	1	6.2	7	7	IPI00644127,IPI00982482
Gene_Symbol=USP7 Ubiquitin carboxyl-terminal hydrolase 7,Gene_Symbol=USP7 Ubiquitin carboxyl-terminal hydrolase	1	9.3	7	6	IPI00003965,IPI00646721
Gene_Symbol=PCBP1 Poly(rC)-binding protein 1	1	34	7	6	IPI00016610
Gene_Symbol=CTSH Cathepsin H,Gene_Symbol=CTSH Cathepsin H,Gene_Symbol=CTSH CTSH protein	1	19.8	7	7	IPI00297487,IPI00375426,IPI00982637
Gene_Symbol=HDLBP Vigilin,Gene_Symbol=HDLBP cDNA FLJ56889, moderately similar to Vigilin	1	8.7	7	6	IPI00022228,IPI00894287
Gene_Symbol=RBM39 Isoform 1 of RNA-binding protein 39,Gene_Symbol=RBM39 Isoform 2 of RNA-binding protein 39,Gene_Symbol=RBM39 RNA binding motif protein 39	1	16.2	7	7	IPI00163505,IPI00215801,IPI00942853
Gene_Symbol=PSMB7 Proteasome subunit beta type-7	1	22	7	7	IPI00003217
Gene_Symbol=HNRNPAB Isoform 2 of Heterogeneous nuclear ribonucleoprotein A/B,Gene_Symbol=HNRNPAB Isoform 3 of Heterogeneous nuclear ribonucleoprotein A/B,Gene_Symbol=HNRNPAB Uncharacterized protein,Gene_Symbol=HNRNPAB Uncharacterized protein,Gene_Symbol=HNRNPAB Uncharacterized protein,Gene_Symbol=HNRNPAB Uncharacterized protein	1	20.7	7	6	IPI00334587,IPI00334713,IPI00742926,IPI00964686,IPI00964992,IPI00966854
Gene_Symbol=RPL19 60S ribosomal protein L19	1	29.6	7	7	IPI00025329
Gene_Symbol=FBLN1 Isoform C of Fibulin-1,Gene_Symbol=FBLN1 Fibulin 1	1	14.9	7	7	IPI00296537,IPI00889740
Gene_Symbol=ORM1 Alpha-1-acid glycoprotein 1,Gene_Symbol=ORM1 alpha-1-acid glycoprotein 1 precursor	1	15.9	7	4	IPI00022429,IPI00884926
Gene_Symbol=B2M Beta-2-microglobulin,Gene_Symbol=B2M cDNA FLJ57067, highly similar to Beta-2-microglobulin	1	16.8	7	4	IPI00004656,IPI00796379
Gene_Symbol=PSMD1 Isoform 1 of 26S proteasome non-ATPase regulatory subunit 1,Gene_Symbol=PSMD1 Isoform 2 of 26S proteasome non-ATPase regulatory subunit 1	1	15.1	7	7	IPI00299608,IPI00456695
Gene_Symbol=CHORDC1 Isoform 1 of Cysteine and histidine-rich domain-containing protein 1	1	19.6	7	5	IPI00015897
Gene_Symbol=RPS4X 40S ribosomal protein S4, X isoform	1	28.5	7	7	IPI00217030.10|SWISS-PROT:P62701|TREMBL:B2R491;Q53HV1;Q96IR1|ENSEMBL:ENSP00000362744|REFSEQ:NP_000998|H-INV:HIT000195867|VEGA:OTTHUMP00000023537
Gene_Symbol=GANAB Isoform 2 of Neutral alpha-glucosidase AB,Gene_Symbol=GANAB cDNA FLJ61290, highly similar to Neutral alpha-glucosidase AB	1	9.1	7	5	IPI00011454,IPI00383581
Gene_Symbol=HPD 4-hydroxyphenylpyruvate dioxygenase,Gene_Symbol=HPD 4-hydroxyphenylpyruvate dioxygenase isoform 2	1	26.3	7	6	IPI00218297.11|SWISS-PROT:P32754|ENSEMBL:ENSP00000289004|REFSEQ:NP_002141|H-INV:HIT000323263|VEGA:OTTHUMP00000169673,IPI00795913
Gene_Symbol=CCT4 T-complex protein 1 subunit delta	1	20.2	7	7	IPI00302927
Gene_Symbol=PDCD6IP Programmed cell death 6-interacting protein,Gene_Symbol=PDCD6IP programmed cell death 6-interacting protein isoform 2	1	5.9	7	4	IPI00246058.10|SWISS-PROT:Q8WUM4|ENSEMBL:ENSP00000307387|REFSEQ:NP_037506|H-INV:HIT000038729|VEGA:OTTHUMP00000161316,IPI00938079
Gene_Symbol=PPA1 Inorganic pyrophosphatase	1	31.8	7	7	IPI00015018
Gene_Symbol=PPP1CC Isoform Gamma-1 of Serine/threonine-protein phosphatase PP1-gamma catalytic subunit,Gene_Symbol=PPP1CA serine/threonine-protein phosphatase PP1-alpha catalytic subunit isoform 3,Gene_Symbol=PPP1CC Isoform Gamma-2 of Serine/threonine-protein phosphatase PP1-gamma catalytic subunit,Gene_Symbol=PPP1CB Serine/threonine-protein phosphatase PP1-beta catalytic subunit,Gene_Symbol=PPP1…	1	9.3	6	4	IPI00005705,IPI00027423,IPI00218187,IPI00218236,IPI00550451,IPI00892668,IPI00894274,IPI00894333,IPI00902512,IPI00930380,IPI00980919
Gene_Symbol=SPR Sepiapterin reductase	1	21.1	6	5	IPI00017469
Gene_Symbol=HMGB1 High mobility group protein B1	1	33	6	6	IPI00419258
Gene_Symbol=CKB Creatine kinase B-type,Gene_Symbol=CKB cDNA FLJ52237, highly similar to Creatine kinase B-type	1	17.3	6	4	IPI00022977,IPI00908811
Gene_Symbol=PPP1R7 Isoform 1 of Protein phosphatase 1 regulatory subunit 7,Gene_Symbol=PPP1R7 Isoform 2 of Protein phosphatase 1 regulatory subunit 7,Gene_Symbol=PPP1R7 Protein,Gene_Symbol=PPP1R7 Uncharacterized protein	1	16.6	6	5	IPI00033600,IPI00395771,IPI00893539,IPI00893764
Gene_Symbol=DCXR L-xylulose reductase,Gene_Symbol=DCXR L-xylulose reductase isoform 2	1	20.7	6	6	IPI00448095,IPI00797249
Gene_Symbol=DHX9 ATP-dependent RNA helicase A	1	4.5	6	6	IPI00844578
Gene_Symbol=RPL18 60S ribosomal protein L18	1	32.4	6	5	IPI00215719
Gene_Symbol=CACYBP Isoform 1 of Calcyclin-binding protein	1	40.8	6	6	IPI00395627
Gene_Symbol=BCCIP Isoform 1 of BRCA2 and CDKN1A-interacting protein,Gene_Symbol=BCCIP BRCA2 and CDKN1A-interacting protein isoform C,Gene_Symbol=BCCIP Isoform 2 of BRCA2 and CDKN1A-interacting protein,Gene_Symbol=BCCIP Isoform 3 of BRCA2 and CDKN1A-interacting protein,Gene_Symbol=BCCIP cDNA FLJ54246, highly similar to Homo sapiens BRCA2 and CDKN1A interacting protein (BCCIP), transcript variant C…	1	27.5	6	5	IPI00002203,IPI00068254,IPI00220152,IPI00786906,IPI00909058
Gene_Symbol=SFPQ Isoform Long of Splicing factor, proline- and glutamine-rich,Gene_Symbol=SFPQ Isoform Short of Splicing factor, proline- and glutamine-rich	1	12.6	6	5	IPI00010740,IPI00216613
Gene_Symbol=USP5 Isoform Long of Ubiquitin carboxyl-terminal hydrolase 5,Gene_Symbol=USP5 Isoform Short of Ubiquitin carboxyl-terminal hydrolase 5	1	15.9	6	6	IPI00024664,IPI00375145
Gene_Symbol=CTH Isoform 1 of Cystathionine gamma-lyase,Gene_Symbol=CTH Isoform 2 of Cystathionine gamma-lyase,Gene_Symbol=CTH cystathionine gamma-lyase isoform 3	1	13.3	6	4	IPI00031557,IPI00221301,IPI00908512
Gene_Symbol=CCT6A T-complex protein 1 subunit zeta,Gene_Symbol=CCT6A T-complex protein 1 subunit zeta isoform b	1	12.3	6	5	IPI00027626,IPI00552590
Gene_Symbol=RNASE4 Ribonuclease 4	1	18.4	6	4	IPI00029699
Gene_Symbol=PHGDH D-3-phosphoglycerate dehydrogenase,Gene_Symbol=PHGDH Phosphoglycerate dehydrogenase	1	24.2	6	5	IPI00011200,IPI00642548
Gene_Symbol=PSMD14 26S proteasome non-ATPase regulatory subunit 14	1	32.9	6	5	IPI00024821
Gene_Symbol=MAPRE1 Microtubule-associated protein RP/EB family member 1,Gene_Symbol=MAPRE1 cDNA FLJ52068, highly similar to Microtubule-associated protein RP/EB family member 1	1	37	6	5	IPI00017596,IPI00910350
Gene_Symbol=AK1 Adenylate kinase isoenzyme 1,Gene_Symbol=AK1 Adenylate kinase 1	1	24.7	6	5	IPI00018342,IPI00640817
Gene_Symbol=HNMT Histamine N-methyltransferase	1	21.6	6	6	IPI00030023
Gene_Symbol=H1F0 Histone H1.0	1	20.1	6	4	IPI00550239
Gene_Symbol=CDC37 Hsp90 co-chaperone Cdc37	1	20.1	6	6	IPI00013122
Gene_Symbol=PSPH Phosphoserine phosphatase,Gene_Symbol=PSPH Uncharacterized protein	1	26.2	6	6	IPI00019178,IPI00925737
Gene_Symbol=TCEA1 Isoform 1 of Transcription elongation factor A protein 1	1	23.6	6	5	IPI00333215
Gene_Symbol=PSMA4 Proteasome subunit alpha type-4,Gene_Symbol=PSMA4 Proteasome subunit beta type,Gene_Symbol=PSMA4 27 kDa protein,Gene_Symbol=PSMA4 26 kDa protein	1	22.2	6	6	IPI00299155,IPI00789638,IPI00790207,IPI00795606
Gene_Symbol=SNRPD1 Small nuclear ribonucleoprotein Sm D1	1	37	6	4	IPI00302850
Gene_Symbol=MTAP S-methyl-5'-thioadenosine phosphorylase	1	30	6	5	IPI00942294
Gene_Symbol=UBE2L3 Ubiquitin-conjugating enzyme E2 L3	1	35.1	6	5	IPI00021347
Gene_Symbol=AK2 Isoform 1 of Adenylate kinase 2, mitochondrial,Gene_Symbol=AK2 Isoform 2 of Adenylate kinase 2, mitochondrial,Gene_Symbol=AK2 Isoform 6 of Adenylate kinase 2, mitochondrial	0.9999	27.6	6	4	IPI00215901,IPI00218988,IPI00921960
Gene_Symbol=BZW1 Isoform 1 of Basic leucine zipper and W2 domain-containing protein 1,Gene_Symbol=BZW1 cDNA FLJ55501, highly similar to Rattus norvegicus basic leucine zipper and W2 domains 1 (Bzw1), mRNA,Gene_Symbol=BZW1 cDNA FLJ55789, highly similar to Rattus norvegicus basic leucine zipper and W2 domains 1 (Bzw1), mRNA,Gene_Symbol=BZW1 HCG2022736, isoform CRA_a	1	20.1	6	6	IPI00785096,IPI00916112,IPI00916503,IPI00918019
Gene_Symbol=RPS27A Ubiquitin-40S ribosomal protein S27a,Gene_Symbol=UBA52 Ubiquitin-60S ribosomal protein L40,Gene_Symbol=RPS27A RPS27A protein,Gene_Symbol=UBB Polyubiquitin-B,Gene_Symbol=UBC Ubiquitin C splice variant,Gene_Symbol=UBC 16 kDa protein,Gene_Symbol=UBC 25 kDa protein,Gene_Symbol=UBC 9 kDa protein,Gene_Symbol=UBC 39 kDa protein,Gene_Symbol=UBC 12 kDa protein,Gene_Symbol=UBC UBC protei…	0.9994	32.8	6	2	IPI00179330,IPI00456429,IPI00654754,IPI00719280,IPI00784990,IPI00789823,IPI00790633,IPI00792139,IPI00792712,IPI00793330,IPI00793729,IPI00793810,IPI00794211,IPI00794925,IPI00795527,IPI00796007,IPI00796600,IPI00797400,IPI00798155,IPI00969566,IPI00970811,IPI00970878
Gene_Symbol=SUPT16H FACT complex subunit SPT16	1	7	6	4	IPI00026970
Gene_Symbol=TUBAL3 Isoform 1 of Tubulin alpha chain-like 3,Gene_Symbol=TUBAL3 50 kDa protein	0.9959	15	6	3	IPI00015671,IPI00872463
Gene_Symbol=GSTA1 Glutathione S-transferase A1,Gene_Symbol=- Glutathione S-transferase	1	24.8	6	6	IPI00657682,IPI00922301
Gene_Symbol=LASP1 Isoform 1 of LIM and SH3 domain protein 1,Gene_Symbol=LASP1 cDNA FLJ51834, highly similar to LIM and SH3 domain protein 1	0.9993	21.5	6	4	IPI00000861,IPI00909678
Gene_Symbol=SNORA41;EEF1B2 Elongation factor 1-beta	0.9997	21.3	6	5	IPI00178440
Gene_Symbol=CCT8 59 kDa protein,Gene_Symbol=CCT8 T-complex protein 1 subunit theta	0.9969	6.6	6	4	IPI00302925,IPI00784090
Gene_Symbol=DNAJC8 DnaJ homolog subfamily C member 8	0.9999	32.4	6	5	IPI00003438
Gene_Symbol=EIF3E Eukaryotic translation initiation factor 3 subunit E	0.999	10.3	6	3	IPI00013068
Gene_Symbol=DNAH11 Dynein heavy chain 11, axonemal,Gene_Symbol=DNAH11 Uncharacterized protein	0.904	0.4	6	2	IPI00335711,IPI00941367
Gene_Symbol=HIST1H1D Histone H1.3	0.9616	16.7	6	3	IPI00217466
Gene_Symbol=KIAA0368 proteasome-associated protein ECM29 homolog	1	6.7	5	4	IPI00157790
Gene_Symbol=SRM Spermidine synthase	1	21.2	5	4	IPI00292020
Gene_Symbol=APOC2 Apolipoprotein C-II	1	41.6	5	5	IPI00021856
Gene_Symbol=ERAP1 Isoform 2 of Endoplasmic reticulum aminopeptidase 1,Gene_Symbol=ERAP1 Isoform 1 of Endoplasmic reticulum aminopeptidase 1	1	6.4	5	5	IPI00165949,IPI00477831
Gene_Symbol=HSPD1 60 kDa heat shock protein, mitochondrial	1	18.7	5	5	IPI00784154
Gene_Symbol=RAB5C Ras-related protein Rab-5C	1	27.3	5	5	IPI00016339
Gene_Symbol=ADH4 Isoform 2 of Alcohol dehydrogenase 4,Gene_Symbol=ADH4 Isoform 1 of Alcohol dehydrogenase 4	1	22.6	5	5	IPI00218899,IPI00927949
Gene_Symbol=SERPING1 Plasma protease C1 inhibitor,Gene_Symbol=SERPING1 cDNA FLJ58564, highly similar to Plasma protease C1 inhibitor,Gene_Symbol=SERPING1 cDNA FLJ58826, highly similar to Plasma protease C1 inhibitor,Gene_Symbol=SERPING1 Uncharacterized protein,Gene_Symbol=SERPING1 59 kDa protein	1	10.7	5	5	IPI00291866,IPI00556459,IPI00877698,IPI00877850,IPI00879931
Gene_Symbol=CCT7 T-complex protein 1 subunit eta,Gene_Symbol=CCT7 T-complex protein 1 subunit eta isoform d	1	11.8	5	5	IPI00018465,IPI00952607
Gene_Symbol=VCL Isoform 1 of Vinculin,Gene_Symbol=VCL Isoform 2 of Vinculin	1	6.3	5	5	IPI00291175,IPI00307162
Gene_Symbol=TSNAX Translin-associated protein X	1	16.9	5	5	IPI00293350
Gene_Symbol=APEH Acylamino-acid-releasing enzyme,Gene_Symbol=APEH Uncharacterized protein	1	10	5	5	IPI00337741,IPI00926648
Gene_Symbol=PSMC4 Isoform 1 of 26S protease regulatory subunit 6B,Gene_Symbol=PSMC4 Isoform 2 of 26S protease regulatory subunit 6B,Gene_Symbol=LOC652826 26S protease regulatory subunit 6B-like	1	15.8	5	4	IPI00020042,IPI00216770,IPI00738042
Gene_Symbol=VAT1 Synaptic vesicle membrane protein VAT-1 homolog	1	16.3	5	5	IPI00156689
Gene_Symbol=RPS8;SNORD55 40S ribosomal protein S8,Gene_Symbol=RPS8;SNORD55 40S ribosomal protein S8	1	34.6	5	5	IPI00216587,IPI00645201
Gene_Symbol=CORO1C cDNA FLJ50992, highly similar to Coronin-1C,Gene_Symbol=CORO1C Coronin-1C_i3 protein,Gene_Symbol=CORO1C Coronin-1C	1	11.7	5	4	IPI00798401,IPI00867509,IPI00943173
Gene_Symbol=EIF6 Eukaryotic translation initiation factor 6	1	26.1	5	3	IPI00010105
Gene_Symbol=CCT5 T-complex protein 1 subunit epsilon,Gene_Symbol=CCT5 cDNA FLJ58784, highly similar to T-complex protein 1 subunit epsilon,Gene_Symbol=CCT5 cDNA, FLJ79275, highly similar to T-complex protein 1 subunit epsilon	1	15.5	5	5	IPI00010720,IPI00964079,IPI00965269
Gene_Symbol=ACAA1 3-ketoacyl-CoA thiolase, peroxisomal,Gene_Symbol=ACAA1 Uncharacterized protein	1	11.7	5	5	IPI00012828,IPI00927496
Gene_Symbol=PSMD6 26S proteasome non-ATPase regulatory subunit 6,Gene_Symbol=PSMD6 Uncharacterized protein	1	15.7	5	5	IPI00014151,IPI00793381
Gene_Symbol=RAB7A Ras-related protein Rab-7a	1	23.2	5	5	IPI00016342
Gene_Symbol=PSME3 Isoform 1 of Proteasome activator complex subunit 3,Gene_Symbol=PSME3 Isoform 2 of Proteasome activator complex subunit 3	1	20.9	5	5	IPI00030243,IPI00219445
Gene_Symbol=EEA1 Early endosome antigen 1,Gene_Symbol=EEA1 Uncharacterized protein	1	5.2	5	5	IPI00329536,IPI00941708
Gene_Symbol=PTPRK Isoform 1 of Receptor-type tyrosine-protein phosphatase kappa,Gene_Symbol=PTPRK Protein tyrosine phosphatase, receptor type, K,Gene_Symbol=PTPRK cDNA FLJ61254, highly similar to Receptor-type tyrosine-protein phosphatase kappa,Gene_Symbol=PTPRK Isoform 2 of Receptor-type tyrosine-protein phosphatase kappa,Gene_Symbol=PTPRK Protein tyrosine phosphatase, receptor type, K,Gene_Symb…	1	5.6	5	5	IPI00015756,IPI00470937,IPI00552690,IPI00644648,IPI00871253,IPI00979124,IPI00980074
Gene_Symbol=RBMX Heterogeneous nuclear ribonucleoprotein G,Gene_Symbol=RBMX heterogeneous nuclear ribonucleoprotein G isoform 2	1	26	5	5	IPI00304692,IPI00552938
Gene_Symbol=TPR Nucleoprotein TPR	1	1.7	5	3	IPI00742682
Gene_Symbol=RAB11B Ras-related protein Rab-11B,Gene_Symbol=RAB11A 22 kDa protein,Gene_Symbol=RAB11B cDNA FLJ61134, highly similar to Ras-related protein Rab-11B,Gene_Symbol=RAB11A Ras-related protein Rab-11A,Gene_Symbol=RAB11B RAB11B protein	1	29.6	5	5	IPI00020436,IPI00795676,IPI00930720,IPI00941638,IPI00978887
Gene_Symbol=APRT Adenine phosphoribosyltransferase	1	24.4	5	5	IPI00218693
Gene_Symbol=TBCB Tubulin-folding cofactor B,Gene_Symbol=TBCB Uncharacterized protein	0.9999	20.6	5	3	IPI00293126,IPI00798211
Gene_Symbol=AHSA1 Activator of 90 kDa heat shock protein ATPase homolog 1	1	21.9	5	5	IPI00030706
Gene_Symbol=GRHPR Glyoxylate reductase/hydroxypyruvate reductase,Gene_Symbol=GRHPR GRHPR protein (Fragment)	1	17.4	5	5	IPI00037448,IPI00550682
Gene_Symbol=C9orf64 UPF0553 protein C9orf64	1	21.4	5	5	IPI00170972
Gene_Symbol=PSMD13 26S proteasome non-ATPase regulatory subunit 13 isoform 2,Gene_Symbol=PSMD13 HSPC027	1	16.2	5	4	IPI00375380,IPI00549672
Gene_Symbol=EIF4G1 Isoform E of Eukaryotic translation initiation factor 4 gamma 1,Gene_Symbol=EIF4G1 eukaryotic translation initiation factor 4 gamma 1 isoform 1,Gene_Symbol=EIF4G1 Isoform A of Eukaryotic translation initiation factor 4 gamma 1,Gene_Symbol=EIF4G1 Isoform C of Eukaryotic translation initiation factor 4 gamma 1,Gene_Symbol=EIF4G1 Isoform D of Eukaryotic translation initiation fact…	1	4.7	5	5	IPI00386533,IPI00479262,IPI00552639,IPI00759560,IPI00798400,IPI00924828,IPI00927510,IPI00927765,IPI00955980,IPI00956559
Gene_Symbol=EIF4H Isoform Long of Eukaryotic translation initiation factor 4H	0.9995	28.2	5	3	IPI00014263
Gene_Symbol=IQGAP1 Ras GTPase-activating-like protein IQGAP1	1	5.1	5	4	IPI00009342
Gene_Symbol=RNASET2 Isoform 1 of Ribonuclease T2,Gene_Symbol=- Ribonuclease T2,Gene_Symbol=RNASET2 Uncharacterized protein,Gene_Symbol=RNASET2 Uncharacterized protein,Gene_Symbol=RNASET2 Uncharacterized protein	1	17.4	5	4	IPI00414896,IPI00855775,IPI00939604,IPI00964721,IPI00967269
Gene_Symbol=EFNA1 Isoform 1 of Ephrin-A1	1	17.1	5	5	IPI00025840
Gene_Symbol=ARPC4-TTLL3;ARPC4 Actin-related protein 2/3 complex subunit 4,Gene_Symbol=- Uncharacterized protein,Gene_Symbol=ARPC4-TTLL3;ARPC4 21 kDa protein,Gene_Symbol=ARPC4-TTLL3;ARPC4 13 kDa protein	0.9999	46.9	5	5	IPI00554811,IPI00790262,IPI00925334,IPI00926232
Gene_Symbol=CES1 Isoform 1 of Liver carboxylesterase 1,Gene_Symbol=CES1 liver carboxylesterase 1 isoform c precursor,Gene_Symbol=CES1 Isoform 2 of Liver carboxylesterase 1	1	10.1	5	4	IPI00010180,IPI00607693,IPI00607801
Gene_Symbol=COPS3 COP9 signalosome complex subunit 3	1	14.9	5	5	IPI00025721
Gene_Symbol=DNAJA1 DnaJ homolog subfamily A member 1	1	15.9	5	3	IPI00012535
Gene_Symbol=CLIC4 Chloride intracellular channel protein 4	1	22.1	5	5	IPI00001960
Gene_Symbol=PPP2R1A Serine/threonine-protein phosphatase 2A 65 kDa regulatory subunit A alpha isoform,Gene_Symbol=PPP2R1A cDNA FLJ56133, highly similar to Serine/threonine-protein phosphatase 2A 65 kDa regulatory subunit A alpha isoform	0.9999	9.5	5	3	IPI00554737,IPI00908543
Gene_Symbol=SRRT Isoform 2 of Serrate RNA effector molecule homolog,Gene_Symbol=SRRT Isoform 1 of Serrate RNA effector molecule homolog,Gene_Symbol=SRRT Isoform 4 of Serrate RNA effector molecule homolog,Gene_Symbol=SRRT Isoform 3 of Serrate RNA effector molecule homolog,Gene_Symbol=SRRT Isoform 5 of Serrate RNA effector molecule homolog	0.9999	9.8	5	4	IPI00220038,IPI00375144,IPI00888085,IPI00888510,IPI00927582
Gene_Symbol=PDIA3 Protein disulfide-isomerase A3	0.9998	17.6	5	4	IPI00025252
Gene_Symbol=PTPRF Isoform 1 of Receptor-type tyrosine-protein phosphatase F,Gene_Symbol=PTPRF Isoform 2 of Receptor-type tyrosine-protein phosphatase F,Gene_Symbol=PTPRF Protein tyrosine phosphatase, receptor type, F isoform 2 variant	0.9998	4.7	5	5	IPI00107831,IPI00465186,IPI00642154
Gene_Symbol=CTGF Isoform 1 of Connective tissue growth factor	1	12.3	5	4	IPI00020977
Gene_Symbol=GRIN3B NMDA receptor subunit 3B	0.9589	3.3	5	2	IPI00798047.20|TREMBL:Q5F0I5|ENSEMBL:ENSP00000389997|H-INV:HIT000255045|VEGA:OTTHUMP00000042007
Gene_Symbol=MMP1 Interstitial collagenase	0.9982	7.9	5	2	IPI00008561
Gene_Symbol=SDC2 Syndecan-2,Gene_Symbol=SDC2 Syndecan,Gene_Symbol=SDC2 Uncharacterized protein	0.9988	13.9	5	3	IPI00300407,IPI00794290,IPI00976274
Gene_Symbol=PLEC Isoform 1 of Plectin,Gene_Symbol=PLEC Isoform 2 of Plectin,Gene_Symbol=PLEC Isoform 3 of Plectin,Gene_Symbol=PLEC Isoform 9 of Plectin,Gene_Symbol=PLEC Isoform 7 of Plectin,Gene_Symbol=PLEC Isoform 5 of Plectin,Gene_Symbol=PLEC Isoform 6 of Plectin,Gene_Symbol=PLEC Isoform 4 of Plectin,Gene_Symbol=PLEC Isoform 8 of Plectin	0.9331	1	5	3	IPI00014898,IPI00186711,IPI00398002,IPI00398775,IPI00398776,IPI00398777,IPI00398778,IPI00398779,IPI00420096
Gene_Symbol=IDI1 Isoform 2 of Isopentenyl-diphosphate Delta-isomerase 1,Gene_Symbol=IDI1 Isoform 1 of Isopentenyl-diphosphate Delta-isomerase 1	1	23.3	4	4	IPI00220014,IPI00645307
Gene_Symbol=APOC3 Apolipoprotein C-III	1	33.3	4	4	IPI00021857
Gene_Symbol=HPRT1 Hypoxanthine-guanine phosphoribosyltransferase	1	30.7	4	4	IPI00218493
Gene_Symbol=DRG1 Developmentally-regulated GTP-binding protein 1	1	16.1	4	4	IPI00031836
Gene_Symbol=GCN1L1 Translational activator GCN1	1	3.1	4	4	IPI00001159.11|SWISS-PROT:Q92616|TREMBL:B4DM32;E1NZA1|ENSEMBL:ENSP00000300648|REFSEQ:NP_006827|H-INV:HIT000042355|VEGA:OTTHUMP00000169516
Gene_Symbol=UBE2N Ubiquitin-conjugating enzyme E2 N,Gene_Symbol=UBE2N 16 kDa protein	1	30.6	4	4	IPI00003949,IPI00874051
Gene_Symbol=KPNA4 Importin subunit alpha-4	1	8.3	4	2	IPI00012578
Gene_Symbol=RPL12 Isoform 1 of 60S ribosomal protein L12	1	24.2	4	4	IPI00024933
Gene_Symbol=NUDT5 ADP-sugar pyrophosphatase,Gene_Symbol=NUDT5 Uncharacterized protein	1	16.4	4	4	IPI00296913,IPI00646762
Gene_Symbol=VTN Vitronectin	1	8.8	4	4	IPI00298971
Gene_Symbol=XPO5 Exportin-5,Gene_Symbol=XPO5 Uncharacterized protein	1	4.7	4	4	IPI00640703,IPI00747670
Gene_Symbol=COPS2 Isoform 1 of COP9 signalosome complex subunit 2	1	12	4	4	IPI00743825
Gene_Symbol=UBE2K Isoform 2 of Ubiquitin-conjugating enzyme E2 K,Gene_Symbol=UBE2K Isoform 1 of Ubiquitin-conjugating enzyme E2 K	1	25.5	4	2	IPI00019894,IPI00021370
Gene_Symbol=SKIV2L2 Superkiller viralicidic activity 2-like 2	1	6	4	3	IPI00647217
Gene_Symbol=SDC1 Syndecan-1	1	9.4	4	3	IPI00002441
Gene_Symbol=ACTR2 Actin-related protein 2,Gene_Symbol=ACTR2 actin-related protein 2 isoform a	1	14.7	4	4	IPI00005159,IPI00470573
Gene_Symbol=CDC42 Isoform 2 of Cell division control protein 42 homolog,Gene_Symbol=- cDNA FLJ54776, highly similar to Cell division control protein 42 homolog,Gene_Symbol=CDC42 cDNA FLJ55107, highly similar to Cell division control protein 42 homolog	1	25.7	4	3	IPI00016786,IPI00909484,IPI00910473
Gene_Symbol=MVD Diphosphomevalonate decarboxylase,Gene_Symbol=MVD 29 kDa protein	1	18.6	4	3	IPI00022745,IPI00640007
Gene_Symbol=COPZ1 Coatomer subunit zeta-1	1	26.6	4	4	IPI00032851
Gene_Symbol=CASP3 Caspase-3	1	13	4	3	IPI00292140
Gene_Symbol=PDXDC1 Isoform 1 of Pyridoxal-dependent decarboxylase domain-containing protein 1	1	11	4	3	IPI00384689
Gene_Symbol=COPE Coatomer subunit epsilon	1	22.1	4	3	IPI00465132
Gene_Symbol=IPO9 Importin-9	0.9999	2.9	4	2	IPI00185146
Gene_Symbol=HADH Isoform 1 of Hydroxyacyl-coenzyme A dehydrogenase, mitochondrial,Gene_Symbol=HADH Isoform 2 of Hydroxyacyl-coenzyme A dehydrogenase, mitochondrial,Gene_Symbol=HADH cDNA FLJ38699 fis, clone KIDNE2002168, highly similar to Short chain 3-hydroxyacyl-CoA dehydrogenase, mitochondrial	0.9998	9.6	4	2	IPI00294398,IPI00298406,IPI00902588
Gene_Symbol=EIF4B cDNA FLJ54492, highly similar to Eukaryotic translation initiation factor 4B,Gene_Symbol=EIF4B cDNA FLJ59405, highly similar to Eukaryotic translation initiation factor 4B,Gene_Symbol=EIF4B cDNA FLJ59206, highly similar to Eukaryotic translation initiation factor 4B,Gene_Symbol=EIF4B Eukaryotic translation initiation factor 4B	0.9998	6.6	4	2	IPI00012079.11|TREMBL:B4DRM3;E7EX17|ENSEMBL:ENSP00000396578,IPI00798302,IPI00908588,IPI00978199
Gene_Symbol=SERPINI1 Neuroserpin	0.999	10.2	4	2	IPI00016150
Gene_Symbol=FDFT1 Squalene synthase,Gene_Symbol=FDFT1 cDNA, FLJ79433, highly similar to Squalene synthetase,Gene_Symbol=FDFT1 cDNA, FLJ78932, highly similar to Squalene synthetase,Gene_Symbol=FDFT1 cDNA, FLJ79081, highly similar to Squalene synthetase	1	12.7	4	3	IPI00020944,IPI00909973,IPI00976521,IPI00983445
Gene_Symbol=DPY30 Protein dpy-30 homolog	0.9998	36.4	4	2	IPI00028109
Gene_Symbol=AKR1B10 Aldo-keto reductase family 1 member B10	1	25	4	4	IPI00105407
Gene_Symbol=EIF3H cDNA FLJ35809 fis, clone TESTI2006016, highly similar to Eukaryotic translation initiation factor 3 subunit 3,Gene_Symbol=EIF3H Eukaryotic translation initiation factor 3 subunit H	1	19.6	4	4	IPI00647650,IPI00977658
Gene_Symbol=TFPI Isoform Alpha of Tissue factor pathway inhibitor	0.9999	8.6	4	3	IPI00021834
Gene_Symbol=SERPINA4 Kallistatin	1	10.1	4	4	IPI00328609
Gene_Symbol=NEU1 Sialidase-1	1	13.3	4	4	IPI00029817
Gene_Symbol=PGC Gastricsin	0.9994	5.2	4	3	IPI00022213
Gene_Symbol=CTNNB1 Isoform 1 of Catenin beta-1,Gene_Symbol=CTNNB1 cDNA FLJ57878, highly similar to Beta-catenin	1	9.2	4	4	IPI00017292,IPI00927799
Gene_Symbol=RPS6 40S ribosomal protein S6	1	16.9	4	4	IPI00021840
Gene_Symbol=GART Isoform Long of Trifunctional purine biosynthetic protein adenosine-3	1	7	4	4	IPI00025273
Gene_Symbol=TTC38 Tetratricopeptide repeat protein 38	1	10	4	4	IPI00550644
Gene_Symbol=KIAA0664 Uncharacterized protein,Gene_Symbol=KIAA0664 Protein KIAA0664	1	4.4	4	4	IPI00024425,IPI00939707
Gene_Symbol=ACTR1A Alpha-centractin,Gene_Symbol=ACTR1A cDNA FLJ55002, highly similar to Alpha-centractin	1	13.4	4	4	IPI00029468,IPI00908883
Gene_Symbol=LMNB1 Lamin-B1,Gene_Symbol=LMNB1 lamin-B1 isoform 2	1	10.6	4	3	IPI00217975,IPI00984399
Gene_Symbol=RAD23B UV excision repair protein RAD23 homolog B,Gene_Symbol=RAD23B cDNA FLJ56531, highly similar to UV excision repair protein RAD23 homolog B	1	16.4	4	4	IPI00008223,IPI00642549
Gene_Symbol=CAP1 Isoform 1 of Adenylyl cyclase-associated protein 1	1	13.3	4	3	IPI00008274
Gene_Symbol=NAP1L4 Uncharacterized protein,Gene_Symbol=NAP1L4 Nucleosome assembly protein 1-like 4	1	12.5	4	4	IPI00017763,IPI00941463
Gene_Symbol=PPP2R4 Isoform 3 of Serine/threonine-protein phosphatase 2A activator,Gene_Symbol=PPP2R4 Isoform 2 of Serine/threonine-protein phosphatase 2A activator,Gene_Symbol=PPP2R4 Protein phosphatase 2A activator, regulatory subunit 4,Gene_Symbol=PPP2R4 Protein phosphatase 2A activator, regulatory subunit 4,Gene_Symbol=PPP2R4 Protein phosphatase 2A activator, regulatory subunit 4,Gene_Symbol=P…	1	30.2	4	3	IPI00217296,IPI00293102,IPI00640101,IPI00853207,IPI00853351,IPI00893197,IPI00910771,IPI00935879,IPI00941236
Gene_Symbol=UROD Uroporphyrinogen decarboxylase,Gene_Symbol=UROD Uroporphyrinogen decarboxylase	1	27.5	4	4	IPI00301489,IPI00514944
Gene_Symbol=AP1B1 Isoform A of AP-1 complex subunit beta-1,Gene_Symbol=AP1B1 AP-1 complex subunit beta-1 isoform c,Gene_Symbol=AP1B1 Isoform B of AP-1 complex subunit beta-1,Gene_Symbol=AP1B1 Isoform C of AP-1 complex subunit beta-1,Gene_Symbol=AP1B1 Uncharacterized protein	1	8.5	4	4	IPI00328257,IPI00384489,IPI00413947,IPI00940292,IPI00946351
Gene_Symbol=HDGF Hepatoma-derived growth factor	0.9998	29.2	4	3	IPI00020956
Gene_Symbol=EIF2S1 Eukaryotic translation initiation factor 2 subunit 1	0.9938	26.7	4	2	IPI00219678
Gene_Symbol=PSMD7 26S proteasome non-ATPase regulatory subunit 7	1	12	4	4	IPI00019927
Gene_Symbol=USO1 Isoform 2 of General vesicular transport factor p115,Gene_Symbol=USO1 Isoform 1 of General vesicular transport factor p115	1	6.2	4	4	IPI00031583,IPI00941161
Gene_Symbol=DNAJA2 DnaJ homolog subfamily A member 2	1	9.5	4	3	IPI00032406
Gene_Symbol=PPP2CA Serine/threonine-protein phosphatase 2A catalytic subunit alpha isoform,Gene_Symbol=PPP2CB Serine/threonine-protein phosphatase 2A catalytic subunit beta isoform,Gene_Symbol=PPP2CA Serine/threonine-protein phosphatase	0.9999	21.7	4	4	IPI00008380,IPI00429689,IPI00815784
Gene_Symbol=ELAVL1 cDNA FLJ60076, highly similar to ELAV-like protein 1,Gene_Symbol=ELAVL1 ELAV-like protein 1	0.9999	13.5	4	3	IPI00301936,IPI00940851
Gene_Symbol=RALY cDNA FLJ77422, highly similar to Homo sapiens RNA binding protein, autoantigenic (hnRNP-associated with lethal yellow homolog (mouse)), transcript variant 1, mRNA (Fragment),Gene_Symbol=RALY Isoform 1 of RNA-binding protein Raly,Gene_Symbol=RALY RNA binding protein, autoantigenic,Gene_Symbol=RALY RNA binding protein, autoantigenic	0.9999	14.8	4	4	IPI00011268,IPI00216044,IPI00514496,IPI00642213
Gene_Symbol=ST6GAL1 Beta-galactoside alpha-2,6-sialyltransferase 1	0.9995	14.3	4	3	IPI00013887
Gene_Symbol=PROS1 Vitamin K-dependent protein S,Gene_Symbol=PROS1 cDNA FLJ56936, highly similar to Vitamin K-dependent protein S	0.9995	9.4	4	4	IPI00294004,IPI00878131
Gene_Symbol=THOP1 Thimet oligopeptidase	1	12.5	4	4	IPI00549189
Gene_Symbol=GNB2 Guanine nucleotide-binding protein G(I)/G(S)/G(T) subunit beta-2,Gene_Symbol=GNB4 Guanine nucleotide-binding protein subunit beta-4,Gene_Symbol=GNB1 Guanine nucleotide-binding protein G(I)/G(S)/G(T) subunit beta-1,Gene_Symbol=GNB2 Uncharacterized protein	0.9369	6.8	4	2	IPI00003348,IPI00012451,IPI00026268,IPI00925530
Gene_Symbol=GLOD4 Uncharacterized protein C17orf25,Gene_Symbol=GLOD4 Isoform 1 of Glyoxalase domain-containing protein 4,Gene_Symbol=GLOD4 Isoform 2 of Glyoxalase domain-containing protein 4,Gene_Symbol=- cDNA FLJ59092,Gene_Symbol=GLOD4 cDNA FLJ55095	0.9999	12.4	4	4	IPI00007102,IPI00032575,IPI00745272,IPI00909336,IPI00922891
Gene_Symbol=RPL7A;SNORD24 60S ribosomal protein L7a,Gene_Symbol=- 30 kDa protein	1	18.4	4	4	IPI00299573.12|SWISS-PROT:P62424|TREMBL:Q5T8U4|ENSEMBL:ENSP00000361076|REFSEQ:NP_000963|H-INV:HIT000050841|VEGA:OTTHUMP00000022469,IPI00397676
Gene_Symbol=VAPA Isoform 1 of Vesicle-associated membrane protein-associated protein A,Gene_Symbol=VAPA Isoform 2 of Vesicle-associated membrane protein-associated protein A,Gene_Symbol=VAPA 14 kDa protein	0.9998	30.4	4	4	IPI00170692,IPI00374657,IPI00642826
Gene_Symbol=PEG10 Isoform RF1/RF2 of Retrotransposon-derived protein PEG10,Gene_Symbol=PEG10 retrotransposon-derived protein PEG10 isoform 4,Gene_Symbol=PEG10 Isoform RF1 of Retrotransposon-derived protein PEG10,Gene_Symbol=PEG10 retrotransposon-derived protein PEG10 isoform 3,Gene_Symbol=PEG10 retrotransposon-derived protein PEG10 isoform 5,Gene_Symbol=PEG10 retrotransposon-derived protein PEG10…	0.9986	12.6	4	4	IPI00022095,IPI00455806,IPI00939120,IPI00955846,IPI00976384,IPI00976858
Gene_Symbol=MPST 3-mercaptopyruvate sulfurtransferase,Gene_Symbol=MPST 3-mercaptopyruvate sulfurtransferase isoform 1	0.998	17.2	4	3	IPI00165360,IPI00910977
Gene_Symbol=CAPZB cDNA FLJ60094, highly similar to F-actin capping protein subunit beta,Gene_Symbol=CAPZB Isoform 2 of F-actin-capping protein subunit beta,Gene_Symbol=CAPZB Capping protein (Actin filament) muscle Z-line, beta, isoform CRA_a	0.9976	15	4	4	IPI00218782,IPI00642256,IPI00975767
Gene_Symbol=SNORD32A;SNORD33;RPL13A;SNORD34 60S ribosomal protein L13a	0.9999	18.2	4	4	IPI00304612
Gene_Symbol=LRG1 Leucine-rich alpha-2-glycoprotein	0.9998	16.7	4	3	IPI00022417
Gene_Symbol=CAPNS1 Calpain small subunit 1	0.9995	22.4	4	4	IPI00025084
Gene_Symbol=PDIA4 Protein disulfide-isomerase A4	0.9984	4.8	4	4	IPI00009904
Gene_Symbol=DPP4 Dipeptidyl peptidase 4	0.9822	3.9	4	2	IPI00018953
Gene_Symbol=KPNA2 Importin subunit alpha-2,Gene_Symbol=KPNA2 Karyopherin alpha 2	0.9992	5.9	4	2	IPI00002214,IPI00789457
Gene_Symbol=WDR1 Isoform 1 of WD repeat-containing protein 1,Gene_Symbol=WDR1 Uncharacterized protein,Gene_Symbol=WDR1 cDNA FLJ45763 fis, clone N1ESE2000698, highly similar to WD repeat protein 1,Gene_Symbol=WDR1 Uncharacterized protein	0.9912	9.4	4	3	IPI00746165,IPI00873622,IPI00939854,IPI00966724
Gene_Symbol=RPL15 60S ribosomal protein L15,Gene_Symbol=RPL15 Ribosomal protein L15	0.9858	25	4	4	IPI00470528,IPI00909437
Gene_Symbol=PABPN1 Isoform 1 of Polyadenylate-binding protein 2,Gene_Symbol=PABPN1 Isoform 2 of Polyadenylate-binding protein 2	0.9887	11.8	4	3	IPI00005792,IPI00414963
Gene_Symbol=RPS19 40S ribosomal protein S19	0.9874	20	4	3	IPI00215780
Gene_Symbol=C12orf51 probable E3 ubiquitin-protein ligase C12orf51,Gene_Symbol=C12orf51 Isoform 4 of Probable E3 ubiquitin-protein ligase C12orf51	0.9528	1.6	4	2	IPI00869000,IPI00942832
Gene_Symbol=KNG1 Isoform HMW of Kininogen-1	1	15.1	3	3	IPI00032328
Gene_Symbol=ARF1 ADP-ribosylation factor 1,Gene_Symbol=ARF3 ADP-ribosylation factor 3	0.9999	50.8	3	3	IPI00215914,IPI00215917
Gene_Symbol=IPO7 Importin-7	1	7.2	3	3	IPI00007402
Gene_Symbol=TXN Thioredoxin,Gene_Symbol=TXN Thioredoxin, isoform CRA_b	1	38.8	3	3	IPI00216298,IPI00552768
Gene_Symbol=B3GNT1 N-acetyllactosaminide beta-1,3-N-acetylglucosaminyltransferase	1	14.9	3	3	IPI00009997
Gene_Symbol=GALK1 cDNA FLJ56840, highly similar to Galactokinase,Gene_Symbol=GALK1 Uncharacterized protein,Gene_Symbol=GALK1 Galactokinase	1	11	3	3	IPI00019383,IPI00747722,IPI00940264
Gene_Symbol=POLR2H DNA-directed RNA polymerases I, II, and III subunit RPABC3,Gene_Symbol=POLR2H Uncharacterized protein,Gene_Symbol=POLR2H Uncharacterized protein	1	21.5	3	3	IPI00003309,IPI00927044,IPI00927876
Gene_Symbol=TPT1 Tumor protein, translationally-controlled 1,Gene_Symbol=TPT1 Translationally-controlled tumor protein	1	22.1	3	3	IPI00009943,IPI00550900
Gene_Symbol=RPS16 40S ribosomal protein S16	1	32.2	3	3	IPI00221092
Gene_Symbol=SUB1 Activated RNA polymerase II transcriptional coactivator p15	1	41.7	3	3	IPI00221222
Gene_Symbol=HMGB2 High mobility group protein B2	0.9998	22	3	3	IPI00219097
Gene_Symbol=ANG Angiogenin	1	18.4	3	3	IPI00008554
Gene_Symbol=GSR Isoform Mitochondrial of Glutathione reductase, mitochondrial,Gene_Symbol=GSR Isoform Cytoplasmic of Glutathione reductase, mitochondrial,Gene_Symbol=GSR glutathione reductase, mitochondrial isoform 2 precursor,Gene_Symbol=GSR glutathione reductase, mitochondrial isoform 4 precursor,Gene_Symbol=GSR glutathione reductase, mitochondrial isoform 3 precursor	1	12.7	3	3	IPI00016862,IPI00759575,IPI00953236,IPI00953696,IPI00978634
Gene_Symbol=GFPT2 Glucosamine--fructose-6-phosphate aminotransferase [isomerizing] 2,Gene_Symbol=GFPT1 Isoform 1 of Glucosamine--fructose-6-phosphate aminotransferase [isomerizing] 1,Gene_Symbol=GFPT1 Isoform 2 of Glucosamine--fructose-6-phosphate aminotransferase [isomerizing] 1	1	3.2	3	2	IPI00216159.14|SWISS-PROT:O94808|TREMBL:B2RB90;B3KM63;B3KMR8;B4DN38|ENSEMBL:ENSP00000253778|REFSEQ:NP_005101|H-INV:HIT000058481,IPI00217952,IPI00299506
Gene_Symbol=TPD52L2 Isoform 2 of Tumor protein D54,Gene_Symbol=TPD52L2 Isoform 1 of Tumor protein D54,Gene_Symbol=TPD52L2 tumor protein D54 isoform a,Gene_Symbol=TPD52L2 Isoform 3 of Tumor protein D54,Gene_Symbol=TPD52L2 tumor protein D54 isoform c,Gene_Symbol=TPD52L2 Isoform 4 of Tumor protein D54,Gene_Symbol=TPD52L2 24 kDa protein	1	21.5	3	3	IPI00221178,IPI00306825,IPI00399265,IPI00399266,IPI00399267,IPI00399268,IPI00743469
Gene_Symbol=LCN15 Lipocalin-15	1	22.3	3	3	IPI00399139
Gene_Symbol=EIF3F cDNA FLJ36192 fis, clone TESTI2027450, highly similar to Eukaryotic translation initiation factor 3 subunit 5,Gene_Symbol=EIF3F Eukaryotic translation initiation factor 3 subunit F,Gene_Symbol=EIF3F 11 kDa protein	1	30	3	3	IPI00654777,IPI00941255,IPI00979872
Gene_Symbol=RBM8A Isoform 1 of RNA-binding protein 8A,Gene_Symbol=RBM8A Isoform 2 of RNA-binding protein 8A	1	32.4	3	3	IPI00001757,IPI00216659
Gene_Symbol=NDRG2 Isoform 1 of Protein NDRG2,Gene_Symbol=NDRG2 Isoform 2 of Protein NDRG2,Gene_Symbol=NDRG2 Isoform 3 of Protein NDRG2,Gene_Symbol=NDRG2 Isoform 5 of Protein NDRG2	0.9998	16.1	3	2	IPI00008994,IPI00218108,IPI00218109,IPI00759789
Gene_Symbol=SEPT2 Isoform 1 of Septin-2,Gene_Symbol=SEPT2 Isoform 2 of Septin-2,Gene_Symbol=SEPT2 Uncharacterized protein,Gene_Symbol=SEPT2 Uncharacterized protein,Gene_Symbol=SEPT2 Uncharacterized protein,Gene_Symbol=SEPT2 9 kDa protein,Gene_Symbol=SEPT2 Uncharacterized protein,Gene_Symbol=SEPT2 15 kDa protein,Gene_Symbol=SEPT2 Uncharacterized protein,Gene_Symbol=SEPT2 Uncharacterized protein	1	40	3	3	IPI00014177,IPI00871851,IPI00892518,IPI00892932,IPI00893096,IPI00893240,IPI00893788,IPI00893902,IPI00894199,IPI00894322
Gene_Symbol=MAT1A S-adenosylmethionine synthase isoform type-1	1	11.9	3	3	IPI00021772
Gene_Symbol=PSMC6 26S protease regulatory subunit 10B,Gene_Symbol=PSMC6 26S protease regulatory subunit 10B	1	11.8	3	3	IPI00021926,IPI00926977
Gene_Symbol=SHBG Isoform 1 of Sex hormone-binding globulin,Gene_Symbol=SHBG sex hormone-binding globulin isoform 2 precursor	1	14.6	3	3	IPI00023019,IPI00929685
Gene_Symbol=KHK Isoform A of Ketohexokinase,Gene_Symbol=KHK Uncharacterized protein	1	12.9	3	3	IPI00029488,IPI00893008
Gene_Symbol=UNC45A Isoform 1 of Protein unc-45 homolog A,Gene_Symbol=UNC45A Isoform 2 of Protein unc-45 homolog A	1	4.3	3	2	IPI00072534,IPI00735181
Gene_Symbol=AP1G1 Isoform 2 of AP-1 complex subunit gamma-1,Gene_Symbol=AP1G1 cDNA FLJ46199 fis, clone TESTI4007965, highly similar to AP-1 complex subunit gamma-1,Gene_Symbol=AP1G1 Putative uncharacterized protein,Gene_Symbol=AP1G1 Isoform 1 of AP-1 complex subunit gamma-1	1	19.6	3	3	IPI00293396,IPI00643591,IPI00909354,IPI00939879
Gene_Symbol=KIAA0776 Isoform 1 of E3 UFM1-protein ligase 1,Gene_Symbol=KIAA0776 Isoform 2 of E3 UFM1-protein ligase 1	1	5.9	3	3	IPI00844000,IPI00955456
Gene_Symbol=RPLP2 60S acidic ribosomal protein P2	0.9999	27	3	2	IPI00008529
Gene_Symbol=C6orf211 UPF0364 protein C6orf211	1	11.1	3	3	IPI00002270
Gene_Symbol=CAPZA1 F-actin-capping protein subunit alpha-1	1	10.5	3	3	IPI00005969
Gene_Symbol=FEN1 Flap endonuclease 1	1	11.1	3	3	IPI00026215
Gene_Symbol=UBXN1 Isoform 1 of UBX domain-containing protein 1,Gene_Symbol=UBXN1 Isoform 2 of UBX domain-containing protein 1,Gene_Symbol=UBXN1 cDNA FLJ58945, highly similar to UBA/UBX 33.3 kDa protein,Gene_Symbol=UBXN1 cDNA, FLJ78911, highly similar to UBA/UBX 33.3 kDa protein,Gene_Symbol=UBXN1 33 kDa protein	1	11.8	3	3	IPI00027378,IPI00396563,IPI00910402,IPI00978573,IPI00982790
Gene_Symbol=GSTM3 Glutathione S-transferase Mu 3,Gene_Symbol=GSTM3 Brain type mu-glutathione S-transferase	1	14.3	3	3	IPI00246975,IPI00845493
Gene_Symbol=BPNT1 Isoform 1 of 3'(2'),5'-bisphosphate nucleotidase 1,Gene_Symbol=BPNT1 Isoform 2 of 3'(2'),5'-bisphosphate nucleotidase 1,Gene_Symbol=BPNT1 cDNA FLJ52417, highly similar to 3'(2'),5'-bisphosphate nucleotidase 1,Gene_Symbol=BPNT1 Uncharacterized protein	1	20.2	3	3	IPI00410214,IPI00410215,IPI00910437,IPI00953320
Gene_Symbol=GNPDA1 Glucosamine-6-phosphate isomerase 1,Gene_Symbol=GNPDA1 Uncharacterized protein,Gene_Symbol=GNPDA1 Uncharacterized protein,Gene_Symbol=GNPDA1 Uncharacterized protein	1	14.3	3	3	IPI00009305,IPI00963908,IPI00963913,IPI00967259
Gene_Symbol=FNTA Farnesyltransferase, CAAX box, alpha, isoform CRA_a,Gene_Symbol=FNTA Isoform 2 of Protein farnesyltransferase/geranylgeranyltransferase type-1 subunit alpha,Gene_Symbol=FNTA Uncharacterized protein	1	10.8	3	2	IPI00026813,IPI00607601,IPI00845384
Gene_Symbol=NARS Asparaginyl-tRNA synthetase, cytoplasmic	1	8.2	3	3	IPI00306960
Gene_Symbol=RPL35 60S ribosomal protein L35,Gene_Symbol=RPL35 11 kDa protein	1	24	3	3	IPI00412607,IPI00550247
Gene_Symbol=HAT1 Histone acetyltransferase type B catalytic subunit,Gene_Symbol=HAT1 Histone acetyltransferase 1, isoform CRA_b	0.9999	9.3	3	2	IPI00024719,IPI00651621
Gene_Symbol=HSPH1 Isoform Beta of Heat shock protein 105 kDa,Gene_Symbol=HSPH1 Isoform 3 of Heat shock protein 105 kDa,Gene_Symbol=HSPH1 cDNA FLJ52364, highly similar to Heat-shock protein 105 kDa,Gene_Symbol=HSPH1 cDNA FLJ51707, highly similar to Heat-shock protein 105 kDa,Gene_Symbol=HSPH1 Isoform Alpha of Heat shock protein 105 kDa	0.9999	4.7	3	3	IPI00218993,IPI00513743,IPI00514983,IPI00910755,IPI00939163
Gene_Symbol=SNRPA U1 small nuclear ribonucleoprotein A	0.9999	15.6	3	3	IPI00012382
Gene_Symbol=TNPO1 Isoform 1 of Transportin-1,Gene_Symbol=TNPO1 Isoform 2 of Transportin-1,Gene_Symbol=TNPO1 cDNA FLJ57425, highly similar to Transportin-1,Gene_Symbol=TNPO1 Isoform 3 of Transportin-1,Gene_Symbol=TNPO1 14 kDa protein,Gene_Symbol=TNPO1 Uncharacterized protein	0.9998	26.5	3	2	IPI00024364,IPI00843876,IPI00908440,IPI00908817,IPI00973310,IPI00975654
Gene_Symbol=DYNLT1 Dynein light chain Tctex-type 1,Gene_Symbol=DYNLT1 Dynein, light chain, Tctex-type 1, isoform CRA_a	1	23.9	3	2	IPI00019495,IPI00479503
Gene_Symbol=EPRS Bifunctional aminoacyl-tRNA synthetase	1	3.4	3	3	IPI00013452.11|SWISS-PROT:P07814|TREMBL:B4DP50;Q3KQZ8|ENSEMBL:ENSP00000355890|REFSEQ:NP_004437|H-INV:HIT000388867|VEGA:OTTHUMP00000035562
Gene_Symbol=NSFL1C Isoform 2 of NSFL1 cofactor p47,Gene_Symbol=NSFL1C Isoform 1 of NSFL1 cofactor p47,Gene_Symbol=NSFL1C Isoform 3 of NSFL1 cofactor p47,Gene_Symbol=NSFL1C 30 kDa protein	1	17.5	3	3	IPI00022830,IPI00100197,IPI00397571,IPI00975879
Gene_Symbol=DAG1 Dystroglycan	0.9999	3.5	3	3	IPI00028911
Gene_Symbol=GNPNAT1 Glucosamine 6-phosphate N-acetyltransferase,Gene_Symbol=GNPNAT1 18 kDa protein	0.9999	20.8	3	3	IPI00061525,IPI00924703
Gene_Symbol=HTT huntingtin	0.9995	2	3	2	IPI00002335
Gene_Symbol=ABHD14B Isoform 1 of Abhydrolase domain-containing protein 14B,Gene_Symbol=ABHD14B Uncharacterized protein,Gene_Symbol=ABHD14B cDNA FLJ52710, highly similar to Abhydrolase domain-containing protein 14B,Gene_Symbol=ABHD14B cDNA FLJ52723, highly similar to Abhydrolase domain-containing protein 14B	1	9.2	3	3	IPI00063827,IPI00747859,IPI00910706,IPI00910875
Gene_Symbol=AKR7L Isoform 1 of Aflatoxin B1 aldehyde reductase member 4,Gene_Symbol=AKR7A2 Aflatoxin B1 aldehyde reductase member 2,Gene_Symbol=AKR7A2 Uncharacterized protein,Gene_Symbol=AKR7L Uncharacterized protein,Gene_Symbol=AKR7A2 35 kDa protein	1	10.2	3	3	IPI00169280,IPI00305978,IPI00940335,IPI00942126,IPI00946527
Gene_Symbol=RPRD1B Regulation of nuclear pre-mRNA domain-containing protein 1B	1	19.3	3	3	IPI00009659
Gene_Symbol=PGLS 6-phosphogluconolactonase	1	25.6	3	3	IPI00029997
Gene_Symbol=C11orf54 Isoform 3 of Ester hydrolase C11orf54,Gene_Symbol=C11orf54 Isoform 1 of Ester hydrolase C11orf54,Gene_Symbol=C11orf54 Isoform 2 of Ester hydrolase C11orf54	0.9999	9.1	3	3	IPI00061507,IPI00072044,IPI00761072
Gene_Symbol=GMDS GDP-mannose 4,6 dehydratase,Gene_Symbol=GMDS GDP-mannose 4,6-dehydratase	0.9999	13.5	3	3	IPI00030207,IPI00642048
Gene_Symbol=NOTUM Protein notum homolog,Gene_Symbol=NOTUM Uncharacterized protein	0.9998	16.3	3	3	IPI00465159,IPI00925728
Gene_Symbol=PSMC2 26S protease regulatory subunit 7	0.9994	7.9	3	3	IPI00021435
Gene_Symbol=CCT3 cDNA FLJ44436 fis, clone UTERU2019706, highly similar to T-complex protein 1 subunit gamma,Gene_Symbol=CCT3 T-complex protein 1 subunit gamma isoform c,Gene_Symbol=CCT3 T-complex protein 1 subunit gamma	0.9989	13.2	3	3	IPI00290770,IPI00552715,IPI00553185
Gene_Symbol=HAAO Isoform 1 of 3-hydroxyanthranilate 3,4-dioxygenase,Gene_Symbol=HAAO Uncharacterized protein	0.9987	16.9	3	2	IPI00009375,IPI00894425
Gene_Symbol=TCP1 T-complex protein 1 subunit alpha,Gene_Symbol=TCP1 T-complex protein 1 subunit alpha isoform b	0.9864	11	3	2	IPI00290566,IPI00550591
Gene_Symbol=GM2A Ganglioside GM2 activator	1	19.2	3	3	IPI00018236
Gene_Symbol=- Similar to 60S ribosomal protein L29,Gene_Symbol=RPL29;RPL29P4 Ribosomal protein L29	1	14.8	3	3	IPI00173589,IPI00419919
Gene_Symbol=AP3D1 Isoform 2 of AP-3 complex subunit delta-1,Gene_Symbol=AP3D1 Isoform 1 of AP-3 complex subunit delta-1,Gene_Symbol=AP3D1 Isoform 4 of AP-3 complex subunit delta-1,Gene_Symbol=AP3D1 Isoform 3 of AP-3 complex subunit delta-1,Gene_Symbol=AP3D1 Isoform 5 of AP-3 complex subunit delta-1,Gene_Symbol=AP3D1 Uncharacterized protein	0.9999	3.6	3	2	IPI00289608,IPI00411453,IPI00411677,IPI00413686,IPI00719680,IPI00981882
Gene_Symbol=SRSF2 Serine/arginine-rich splicing factor 2,Gene_Symbol=SRSF2 cDNA FLJ35170 fis, clone PLACE6012942, highly similar to SPLICING FACTOR, ARGININE/SERINE-RICH 2,Gene_Symbol=SRSF2 cDNA FLJ52570, highly similar to Splicing factor, arginine/serine-rich 2	0.9999	23.9	3	3	IPI00005978,IPI00385786,IPI00796848
Gene_Symbol=FAT1 507 kDa protein,Gene_Symbol=FAT1 Protocadherin Fat 1	0.9998	1.2	3	3	IPI00031411,IPI00940698
Gene_Symbol=DDX1 ATP-dependent RNA helicase DDX1	0.9996	13	3	3	IPI00293655
Gene_Symbol=MARCKS Myristoylated alanine-rich C-kinase substrate	0.9984	13.6	3	2	IPI00219301
Gene_Symbol=PTK7 Isoform 3 of Tyrosine-protein kinase-like 7,Gene_Symbol=PTK7 Isoform 2 of Tyrosine-protein kinase-like 7,Gene_Symbol=PTK7 Isoform 5 of Tyrosine-protein kinase-like 7,Gene_Symbol=PTK7 Isoform 1 of Tyrosine-protein kinase-like 7,Gene_Symbol=PTK7 Isoform 4 of Tyrosine-protein kinase-like 7,Gene_Symbol=PTK7 PTK7 protein tyrosine kinase 7 isoform a variant (Fragment),Gene_Symbol=PTK7 …	0.9982	4	3	2	IPI00168813,IPI00170814,IPI00174794,IPI00298292,IPI00478565,IPI00555762,IPI00743413,IPI00922030,IPI00946306,IPI00946792
Gene_Symbol=BCAS2 Pre-mRNA-splicing factor SPF27	0.9973	17.8	3	2	IPI00025178
Gene_Symbol=STMN1 Stathmin	0.9924	32.2	3	3	IPI00479997
Gene_Symbol=FKBP3 Peptidyl-prolyl cis-trans isomerase FKBP3	0.9999	22.8	3	3	IPI00024157
Gene_Symbol=MCTS1 Isoform 1 of Malignant T cell-amplified sequence 1,Gene_Symbol=MCTS1 malignant T cell-amplified sequence 1 isoform 2,Gene_Symbol=MCTS1 Isoform 2 of Malignant T cell-amplified sequence 1	0.9999	23.1	3	2	IPI00179026,IPI00645446,IPI00900380
Gene_Symbol=IGF2R Cation-independent mannose-6-phosphate receptor,Gene_Symbol=IGF2R Uncharacterized protein	0.9999	1.2	3	3	IPI00289819,IPI00903213
Gene_Symbol=GNB2L1 Guanine nucleotide-binding protein subunit beta-2-like 1,Gene_Symbol=GNB2L1 Protein,Gene_Symbol=GNB2L1 Protein,Gene_Symbol=GNB2L1 Protein,Gene_Symbol=GNB2L1 30 kDa protein	0.9979	14.1	3	2	IPI00848226,IPI00964515,IPI00964790,IPI00964877,IPI00965459
Gene_Symbol=PCBD1 Pterin-4-alpha-carbinolamine dehydratase	0.9998	28.8	3	3	IPI00218568
Gene_Symbol=- 24 kDa protein,Gene_Symbol=RPL13 60S ribosomal protein L13	0.9994	17.5	3	3	IPI00397611,IPI00465361
Gene_Symbol=IQGAP2 Isoform 1 of Ras GTPase-activating-like protein IQGAP2,Gene_Symbol=IQGAP2 Uncharacterized protein	0.9989	4.3	3	3	IPI00299048,IPI00968174
Gene_Symbol=AKR1B1 Aldose reductase	0.9981	8.2	3	3	IPI00413641
Gene_Symbol=SEPT9 septin-9 isoform e,Gene_Symbol=SEPT9 septin-9 isoform a,Gene_Symbol=SEPT9 septin-9 isoform b,Gene_Symbol=SEPT9 septin-9 isoform f,Gene_Symbol=SEPT9 septin-9 isoform c,Gene_Symbol=SEPT9 63 kDa protein,Gene_Symbol=SEPT9 septin-9 isoform d	0.9974	11	3	3	IPI00455033,IPI00784614,IPI00784808,IPI00784835,IPI00784936,IPI00871679,IPI00883870
Gene_Symbol=ARFGAP2 cDNA FLJ53674, highly similar to Homo sapiens zinc finger protein 289, ID1 regulated (ZNF289), mRNA	0.9766	10.6	3	2	IPI00941529
Gene_Symbol=PROC Vitamin K-dependent protein C,Gene_Symbol=PROC cDNA FLJ51925, highly similar to Vitamin K-dependent protein C,Gene_Symbol=PROC cDNA FLJ51034, highly similar to Vitamin K-dependent protein C,Gene_Symbol=PROC cDNA FLJ51179, highly similar to Vitamin K-dependent protein C	0.9999	4.8	3	2	IPI00021817,IPI00908685,IPI00911093,IPI00940493
Gene_Symbol=GAMT Guanidinoacetate N-methyltransferase	0.9998	10.2	3	3	IPI00030182
Gene_Symbol=SNRNP200 Isoform 1 of U5 small nuclear ribonucleoprotein 200 kDa helicase	0.999	2.5	3	3	IPI00420014
Gene_Symbol=KRT85 Keratin, type II cuticular Hb5,Gene_Symbol=KRT86 Keratin, type II cuticular Hb6,Gene_Symbol=KRT83 Keratin, type II cuticular Hb3,Gene_Symbol=KRT81 Keratin, type II cuticular Hb1,Gene_Symbol=KRT81 Type II hair keratin 1	0.9995	2.5	3	2	IPI00032541,IPI00182655,IPI00297795,IPI00760863,IPI00871418
Gene_Symbol=KTN1 Isoform 1 of Kinectin,Gene_Symbol=KTN1 Isoform 2 of Kinectin,Gene_Symbol=KTN1 kinectin isoform b,Gene_Symbol=KTN1 cDNA FLJ61494, highly similar to Kinectin	0.9988	5.6	3	3	IPI00328753,IPI00337736,IPI00783726,IPI00909030
Gene_Symbol=EIF3CL;EIF3C Eukaryotic translation initiation factor 3 subunit C,Gene_Symbol=EIF3CL;EIF3C Uncharacterized protein,Gene_Symbol=EIF3CL;EIF3C cDNA FLJ55750, highly similar to Eukaryotic translation initiation factor 3 subunit 8,Gene_Symbol=EIF3CL;EIF3C Uncharacterized protein,Gene_Symbol=EIF3CL;EIF3C Uncharacterized protein,Gene_Symbol=EIF3CL;EIF3C Uncharacterized protein	0.9979	4.1	3	3	IPI00016910,IPI00646839,IPI00873286,IPI00910003,IPI00922360,IPI00939953
Gene_Symbol=EIF3G Eukaryotic translation initiation factor 3 subunit G	0.9972	9.7	3	3	IPI00290460
Gene_Symbol=ERP29 Endoplasmic reticulum resident protein 29	0.996	12.3	3	3	IPI00024911
Gene_Symbol=RPL28 60S ribosomal protein L28,Gene_Symbol=RPL28 60S ribosomal protein L28 isoform 4,Gene_Symbol=RPL28 60S ribosomal protein L28 isoform 1,Gene_Symbol=RPL28 60S ribosomal protein L28 isoform 3,Gene_Symbol=RPL28 60S ribosomal protein L28 isoform 5,Gene_Symbol=RPL28 Conserved hypothetical protein	0.9402	27.5	3	2	IPI00182533,IPI00816097,IPI00910727,IPI00914529,IPI00914543,IPI00985019
Gene_Symbol=RPS23 40S ribosomal protein S23,Gene_Symbol=- Conserved hypothetical protein	0.9999	31.1	3	2	IPI00218606,IPI00983798
Gene_Symbol=APOA5 Apolipoprotein A-V	0.9998	18	3	3	IPI00465378
Gene_Symbol=PARP1 Poly [ADP-ribose] polymerase 1,Gene_Symbol=PARP1 cDNA FLJ53442, highly similar to Poly (ADP-ribose) polymerase 1	0.9989	7.9	3	2	IPI00449049,IPI00981395
Gene_Symbol=DDT D-dopachrome decarboxylase,Gene_Symbol=DDTL D-dopachrome decarboxylase-like protein,Gene_Symbol=LOC391322 D-dopachrome decarboxylase related protein,Gene_Symbol=DDT 14 kDa protein,Gene_Symbol=DDT;DDTL cDNA FLJ51263, moderately similar to D-dopachrome decarboxylase,Gene_Symbol=DDT;DDTL Uncharacterized protein,Gene_Symbol=- cDNA, FLJ78842, moderately similar to D-dopachrome decarbox…	0.9978	17.8	3	2	IPI00293867,IPI00472043,IPI00787049,IPI00878984,IPI00894440,IPI00894562,IPI00909853,IPI00913936
Gene_Symbol=DSG2 Desmoglein-2	0.9961	3.1	3	3	IPI00028931
Gene_Symbol=HSPE1 10 kDa heat shock protein, mitochondrial,Gene_Symbol=HSPE1 Uncharacterized protein	0.9919	83	3	3	IPI00220362,IPI00916345
Gene_Symbol=CRKL Crk-like protein	0.9816	11.6	3	3	IPI00004839
Gene_Symbol=FABP5 Fatty acid-binding protein, epidermal,Gene_Symbol=- 15 kDa protein	0.9754	20.7	3	3	IPI00007797,IPI00737213
Gene_Symbol=BOLA2;BOLA2B Isoform 2 of BolA-like protein 2,Gene_Symbol=BOLA2;BOLA2B Isoform 1 of BolA-like protein 2,Gene_Symbol=BOLA2;BOLA2B Uncharacterized protein	0.963	55.2	3	3	IPI00410226,IPI00747913,IPI00873049
Gene_Symbol=UBR3 Isoform 1 of E3 ubiquitin-protein ligase UBR3,Gene_Symbol=UBR3 Uncharacterized protein,Gene_Symbol=UBR3 Isoform 4 of E3 ubiquitin-protein ligase UBR3	0.936	5.4	3	3	IPI00335581,IPI00827533,IPI00915334
Gene_Symbol=STAT3 Isoform Del-701 of Signal transducer and activator of transcription 3,Gene_Symbol=STAT3 signal transducer and activator of transcription 3 isoform 3,Gene_Symbol=STAT3 Isoform 1 of Signal transducer and activator of transcription 3	0.9989	3.7	3	2	IPI00306436,IPI00412752,IPI00784414
Gene_Symbol=RPL34 60S ribosomal protein L34	0.9017	21.4	3	3	IPI00219160
Gene_Symbol=BAHCC1 BAH and coiled-coil domain-containing protein 1,Gene_Symbol=BAHCC1 265 kDa protein	0.9792	1.1	3	2	IPI00845508,IPI00939986
Gene_Symbol=PTCRA Pre-T-cell antigen receptor alpha	0.9077	2.1	3	2	IPI00419990
Gene_Symbol=FREM3 FRAS1-related extracellular matrix protein 3 precursor	0.9298	1.4	3	2	IPI00095592.10|SWISS-PROT:P0C091|ENSEMBL:ENSP00000332886|REFSEQ:NP_001161707
Gene_Symbol=REXO2 Isoform 1 of Oligoribonuclease, mitochondrial (Fragment),Gene_Symbol=REXO2 Isoform 2 of Oligoribonuclease, mitochondrial (Fragment)	0.9448	9	3	2	IPI00032830,IPI00217330
Gene_Symbol=HIST1H2BL Histone H2B type 1-L	0.9464	46	2	2	IPI00018534
Gene_Symbol=TLN2 Talin-2	0.9985	3.3	2	2	IPI00219299
Gene_Symbol=DIAPH1 Isoform 1 of Protein diaphanous homolog 1,Gene_Symbol=DIAPH1 Isoform 2 of Protein diaphanous homolog 1,Gene_Symbol=DIAPH1 Uncharacterized protein,Gene_Symbol=DIAPH1 protein diaphanous homolog 1 isoform 2,Gene_Symbol=DIAPH1 141 kDa protein,Gene_Symbol=DIAPH1 Uncharacterized protein,Gene_Symbol=DIAPH1 141 kDa protein,Gene_Symbol=DIAPH1 Uncharacterized protein	0.9996	5.9	2	2	IPI00852685,IPI00884341,IPI00924442,IPI00935307,IPI00936125,IPI00936881,IPI00973154,IPI00978163
Gene_Symbol=CRYZ Quinone oxidoreductase,Gene_Symbol=CRYZ Uncharacterized protein,Gene_Symbol=CRYZ Uncharacterized protein,Gene_Symbol=CRYZ quinone oxidoreductase isoform b	1	18.4	2	2	IPI00000792,IPI00641565,IPI00642016,IPI00647366
Gene_Symbol=HNRNPR Isoform 1 of Heterogeneous nuclear ribonucleoprotein R,Gene_Symbol=HNRNPR Isoform 2 of Heterogeneous nuclear ribonucleoprotein R,Gene_Symbol=HNRNPR heterogeneous nuclear ribonucleoprotein R isoform 3,Gene_Symbol=HNRNPR cDNA FLJ53358, highly similar to Heterogeneous nuclear ribonucleoprotein R,Gene_Symbol=HNRNPR heterogeneous nuclear ribonucleoprotein R isoform 4,Gene_Symbol=HNR…	1	4.9	2	2	IPI00012074,IPI00644055,IPI00856037,IPI00856038,IPI00910614,IPI00941649
Gene_Symbol=EIF3I Eukaryotic translation initiation factor 3 subunit I	1	11.4	2	2	IPI00012795
Gene_Symbol=CSTB Cystatin-B	1	24.5	2	2	IPI00021828
Gene_Symbol=PRDX3 Thioredoxin-dependent peroxide reductase, mitochondrial,Gene_Symbol=PRDX3 thioredoxin-dependent peroxide reductase, mitochondrial isoform b	1	10.9	2	2	IPI00024919,IPI00374151
Gene_Symbol=HMBS Isoform 1 of Porphobilinogen deaminase,Gene_Symbol=HMBS Isoform 2 of Porphobilinogen deaminase	1	11.9	2	2	IPI00028160,IPI00219877
Gene_Symbol=UBE4A Isoform 2 of Ubiquitin conjugation factor E4 A,Gene_Symbol=UBE4A Isoform 1 of Ubiquitin conjugation factor E4 A,Gene_Symbol=UBE4A UBE4A protein (Fragment)	1	4.1	2	2	IPI00028957,IPI00556075,IPI00807340
Gene_Symbol=LSM2 U6 snRNA-associated Sm-like protein LSm2	1	20	2	2	IPI00032460
Gene_Symbol=MINPP1 Isoform 1 of Multiple inositol polyphosphate phosphatase 1,Gene_Symbol=MINPP1 cDNA FLJ51483, highly similar to Multiple inositol polyphosphate phosphatase 1	1	8.4	2	2	IPI00293748,IPI00981459
Gene_Symbol=PHPT1 14 kDa phosphohistidine phosphatase,Gene_Symbol=PHPT1 HSPC141,Gene_Symbol=PHPT1 14 kDa phosphohistidine phosphatase isoform 2	1	16.1	2	2	IPI00299977,IPI00418228,IPI00513775
Gene_Symbol=REEP6 Uncharacterized protein,Gene_Symbol=REEP6 Receptor expression-enhancing protein 6,Gene_Symbol=REEP6 cDNA FLJ59119, highly similar to Receptor expression-enhancing protein 6	1	8.6	2	2	IPI00646963,IPI00647161,IPI00910126
Gene_Symbol=FTCD Isoform A of Formimidoyltransferase-cyclodeaminase,Gene_Symbol=FTCD Isoform C of Formimidoyltransferase-cyclodeaminase	1	10.2	2	2	IPI00001441,IPI00218976
Gene_Symbol=VAV2 Isoform 3 of Guanine nucleotide exchange factor VAV2,Gene_Symbol=VAV2 Isoform 1 of Guanine nucleotide exchange factor VAV2,Gene_Symbol=VAV2 Isoform 2 of Guanine nucleotide exchange factor VAV2	1	4.3	2	2	IPI00004977,IPI00472451,IPI00872160
Gene_Symbol=PROSC Proline synthetase co-transcribed homolog (Bacterial), isoform CRA_b,Gene_Symbol=PROSC cDNA FLJ11861 fis, clone HEMBA1006885, highly similar to Proline synthetase co-transcribed bacterial homolog protein,Gene_Symbol=PROSC Protein	0.9999	11.1	2	2	IPI00016346,IPI00902466,IPI00984829
Gene_Symbol=FAM98B Protein FAM98B	1	10.3	2	2	IPI00167572
Gene_Symbol=SKP1 Isoform 2 of S-phase kinase-associated protein 1,Gene_Symbol=SKP1 Isoform 1 of S-phase kinase-associated protein 1,Gene_Symbol=SKP1 Uncharacterized protein,Gene_Symbol=SKP1 Uncharacterized protein	0.9998	33.1	2	2	IPI00172421,IPI00301364,IPI00979610,IPI00985006
Gene_Symbol=NMT1 Isoform Long of Glycylpeptide N-tetradecanoyltransferase 1	1	8.7	2	2	IPI00329692
Gene_Symbol=RPLP1 60S acidic ribosomal protein P1	0.9999	14	2	2	IPI00008527
Gene_Symbol=PAFAH1B3 Platelet-activating factor acetylhydrolase IB subunit gamma	0.9999	7.4	2	2	IPI00014808
Gene_Symbol=RPS15A 40S ribosomal protein S15a	0.9999	21.5	2	2	IPI00221091
Gene_Symbol=GOLPH3 Golgi phosphoprotein 3	0.9999	9.4	2	2	IPI00005490
Gene_Symbol=PAFAH1B2 Platelet-activating factor acetylhydrolase IB subunit beta	0.9999	12.2	2	2	IPI00026546
Gene_Symbol=APOL1 Isoform 2 of Apolipoprotein L1,Gene_Symbol=APOL1 Isoform 1 of Apolipoprotein L1,Gene_Symbol=APOL1 apolipoprotein L1 isoform c precursor	0.9999	12.9	2	2	IPI00186903,IPI00514475,IPI00914948
Gene_Symbol=VWCE Isoform 1 of von Willebrand factor C and EGF domain-containing protein	0.9997	3.6	2	2	IPI00061007
Gene_Symbol=SRP14 Signal recognition particle 14 kDa protein	0.999	23.5	2	2	IPI00293434
Gene_Symbol=HAGH Isoform 1 of Hydroxyacylglutathione hydrolase, mitochondrial,Gene_Symbol=HAGH Isoform 2 of Hydroxyacylglutathione hydrolase, mitochondrial	0.9978	18.5	2	2	IPI00003933,IPI00745553
Gene_Symbol=SAR1A GTP-binding protein SAR1a	0.9729	11.6	2	1	IPI00015954
Gene_Symbol=RAB3GAP2 Isoform 2 of Rab3 GTPase-activating protein non-catalytic subunit,Gene_Symbol=RAB3GAP2 Isoform 1 of Rab3 GTPase-activating protein non-catalytic subunit,Gene_Symbol=RAB3GAP2 Protein	0.9693	13.4	2	1	IPI00477068,IPI00554590,IPI00945592
Gene_Symbol=VBP1 von Hippel-Lindau binding protein 1, isoform CRA_b	0.9426	15.9	2	1	IPI00334159
Gene_Symbol=PUF60 Isoform 1 of Poly(U)-binding-splicing factor PUF60,Gene_Symbol=PUF60 Isoform 2 of Poly(U)-binding-splicing factor PUF60,Gene_Symbol=PUF60 Isoform 4 of Poly(U)-binding-splicing factor PUF60,Gene_Symbol=PUF60 Isoform 3 of Poly(U)-binding-splicing factor PUF60,Gene_Symbol=PUF60 Isoform 6 of Poly(U)-binding-splicing factor PUF60,Gene_Symbol=PUF60 Isoform 5 of Poly(U)-binding-splicin…	0.9415	5.6	2	1	IPI00069750,IPI00100716,IPI00788826,IPI00797595,IPI00855912,IPI00856076,IPI00976817,IPI00977375,IPI00983055,IPI00984498,IPI00985156
Gene_Symbol=CDKN2AIPNL Isoform 1 of CDKN2AIP N-terminal-like protein,Gene_Symbol=CDKN2AIPNL Isoform 2 of CDKN2AIP N-terminal-like protein	0.9237	21.2	2	1	IPI00063181,IPI00887796
Gene_Symbol=MAP3K6 Isoform 1 of Mitogen-activated protein kinase kinase kinase 6,Gene_Symbol=MAP3K6 Isoform 2 of Mitogen-activated protein kinase kinase kinase 6,Gene_Symbol=MAP3K6 Isoform 3 of Mitogen-activated protein kinase kinase kinase 6	0.918	2.3	2	1	IPI00418221,IPI00642537,IPI00847283
Gene_Symbol=PCYOX1 Prenylcysteine oxidase 1,Gene_Symbol=PCYOX1 Uncharacterized protein,Gene_Symbol=PCYOX1 Putative uncharacterized protein PCYOX1,Gene_Symbol=PCYOX1 Uncharacterized protein	0.9998	15.6	2	2	IPI00384280,IPI00924611,IPI00925564,IPI00927939
Gene_Symbol=RPS24 Isoform 1 of 40S ribosomal protein S24,Gene_Symbol=RPS24 Isoform 2 of 40S ribosomal protein S24,Gene_Symbol=RPS24 40S ribosomal protein S24 isoform f,Gene_Symbol=RPS24 40S ribosomal protein S24 isoform d,Gene_Symbol=RPS24 Isoform 3 of 40S ribosomal protein S24	0.9999	20	2	2	IPI00029750,IPI00847986,IPI00903204,IPI00915363,IPI00915463
Gene_Symbol=SERPINB6 Serpin B6,Gene_Symbol=SERPINB6 Serpin B6	0.9999	8.8	2	2	IPI00413451,IPI00749398
Gene_Symbol=COPS7B Isoform 1 of COP9 signalosome complex subunit 7b,Gene_Symbol=COPS7B Isoform 3 of COP9 signalosome complex subunit 7b,Gene_Symbol=COPS7B Uncharacterized protein,Gene_Symbol=COPS7B cDNA FLJ44352 fis, clone TRACH3006412, highly similar to Homo sapiens COP9 constitutive photomorphogenic homolog subunit 7B	0.9996	24.7	2	2	IPI00009301,IPI00445209,IPI00917140,IPI00917481
Gene_Symbol=RAP1B Ras-related protein Rap-1b,Gene_Symbol=RAP1A Ras-related protein Rap-1A,Gene_Symbol=RAP1A RAP1A, member of RAS oncogene family,Gene_Symbol=RAP1B cDNA FLJ50714, moderately similar to Ras-related protein Rap-1b	0.9996	16.8	2	2	IPI00015148,IPI00019345,IPI00877120,IPI00908754
Gene_Symbol=SF3A1 Splicing factor 3A subunit 1	0.9998	5.7	2	2	IPI00017451
Gene_Symbol=RPS14 40S ribosomal protein S14	0.9998	15.9	2	2	IPI00026271
Gene_Symbol=SNRPA1 U2 small nuclear ribonucleoprotein A',Gene_Symbol=SNRPA1 cDNA FLJ75425, highly similar to Homo sapiens small nuclear ribonucleoprotein polypeptide A', mRNA,Gene_Symbol=SNRPA1 U2 snRNP-specific A' protein	0.9998	22.1	2	2	IPI00297477,IPI00792607,IPI00797067
Gene_Symbol=ANP32E Acidic leucine-rich nuclear phosphoprotein 32 family member E,Gene_Symbol=ANP32E acidic leucine-rich nuclear phosphoprotein 32 family member E isoform 3	0.9991	15	2	2	IPI00165393,IPI00640833
Gene_Symbol=COPS4 COP9 signalosome complex subunit 4,Gene_Symbol=COPS4 Uncharacterized protein,Gene_Symbol=COPS4 cDNA FLJ36919 fis, clone BRACE2003987, highly similar to COP9 signalosome complex subunit 4,Gene_Symbol=COPS4 Uncharacterized protein	0.9993	11.6	2	2	IPI00171844,IPI00966084,IPI00966482,IPI00966770
Gene_Symbol=RNH1 Ribonuclease inhibitor	0.9997	5.6	2	2	IPI00550069
Gene_Symbol=RPS10 40S ribosomal protein S10,Gene_Symbol=RPS10 Ribosomal protein S10,Gene_Symbol=RPS10-NUDT3 RPS10-NUDT3 protein	0.9992	14.5	2	2	IPI00008438,IPI00478810,IPI00978180
Gene_Symbol=SYNCRIP Isoform 1 of Heterogeneous nuclear ribonucleoprotein Q,Gene_Symbol=SYNCRIP Isoform 2 of Heterogeneous nuclear ribonucleoprotein Q,Gene_Symbol=SYNCRIP Isoform 3 of Heterogeneous nuclear ribonucleoprotein Q,Gene_Symbol=SYNCRIP Isoform 4 of Heterogeneous nuclear ribonucleoprotein Q,Gene_Symbol=SYNCRIP heterogeneous nuclear ribonucleoprotein Q isoform 2,Gene_Symbol=SYNCRIP heterog…	0.9995	5.6	2	2	IPI00018140,IPI00402182,IPI00402183,IPI00402184,IPI00402185,IPI00930205,IPI00983581
Gene_Symbol=SARNP SAP domain-containing ribonucleoprotein,Gene_Symbol=- 52 kDa protein,Gene_Symbol=- Similar to Nuclear protein Hcc-1	0.9992	10.3	2	2	IPI00014938,IPI00795769,IPI00844412
Gene_Symbol=DDI2 Isoform 3 of Protein DDI1 homolog 2,Gene_Symbol=DDI2 Isoform 2 of Protein DDI1 homolog 2,Gene_Symbol=DDI2 Isoform 1 of Protein DDI1 homolog 2	0.9991	17.5	2	2	IPI00031618,IPI00796836,IPI00845258
Gene_Symbol=GMPR2 GMP reductase 2,Gene_Symbol=GMPR2 GMP reductase,Gene_Symbol=GMPR2 GMP reductase 2 isoform 1,Gene_Symbol=GMPR2 GMP reductase	0.9991	6.9	2	2	IPI00009844,IPI00385158,IPI00433025,IPI00449197
Gene_Symbol=RPS20;SNORD54 40S ribosomal protein S20,Gene_Symbol=RPS20;SNORD54 40S ribosomal protein S20 isoform 1	0.9983	19.3	2	2	IPI00012493,IPI00794659
Gene_Symbol=CBX3 Chromobox protein homolog 3	0.9979	16.4	2	2	IPI00297579
Gene_Symbol=ARPC3 Actin-related protein 2/3 complex subunit 3,Gene_Symbol=ARPC3 21 kDa protein	0.9969	10.1	2	2	IPI00005162,IPI00871870
Gene_Symbol=EIF1AY Eukaryotic translation initiation factor 1A, Y-chromosomal,Gene_Symbol=EIF1AX Eukaryotic translation initiation factor 1A, X-chromosomal,Gene_Symbol=EIF1AX 13 kDa protein,Gene_Symbol=EIF1AY Uncharacterized protein	0.9969	34.5	2	2	IPI00023004,IPI00232533,IPI00642387,IPI00647118
Gene_Symbol=SNRPD3 Small nuclear ribonucleoprotein Sm D3,Gene_Symbol=SNRPD3 cDNA FLJ51872, highly similar to Small nuclear ribonucleoprotein Sm D3,Gene_Symbol=SNRPD3 19 kDa protein	0.9963	15.8	2	2	IPI00017964,IPI00878876,IPI00879750
Gene_Symbol=AIMP1 Aminoacyl tRNA synthase complex-interacting multifunctional protein 1,Gene_Symbol=AIMP1 aminoacyl tRNA synthase complex-interacting multifunctional protein 1 isoform b precursor,Gene_Symbol=AIMP1 cDNA FLJ52127, highly similar to Multisynthetase complex auxiliary component p43	0.9952	14.9	2	2	IPI00006252,IPI00793201,IPI00910647
Gene_Symbol=SUGT1 Isoform 2 of Suppressor of G2 allele of SKP1 homolog,Gene_Symbol=SUGT1 Isoform 1 of Suppressor of G2 allele of SKP1 homolog	0.9951	11.4	2	2	IPI00791573,IPI00828150
Gene_Symbol=ACP1 Isoform 2 of Low molecular weight phosphotyrosine protein phosphatase,Gene_Symbol=ACP1 Isoform 1 of Low molecular weight phosphotyrosine protein phosphatase,Gene_Symbol=ACP1 Isoform 3 of Low molecular weight phosphotyrosine protein phosphatase,Gene_Symbol=ACP1 Uncharacterized protein	0.9929	16.9	2	2	IPI00218847,IPI00219861,IPI00410615,IPI00952677
Gene_Symbol=SART3 Isoform 1 of Squamous cell carcinoma antigen recognized by T-cells 3	0.9889	5.2	2	2	IPI00006025
Gene_Symbol=LRP1 Prolow-density lipoprotein receptor-related protein 1	0.9901	0.8	2	2	IPI00020557
Gene_Symbol=RAB21 Ras-related protein Rab-21	0.9992	6.7	2	2	IPI00007755
Gene_Symbol=PRMT1 protein arginine N-methyltransferase 1 isoform 1,Gene_Symbol=PRMT1 Isoform 2 of Protein arginine N-methyltransferase 1,Gene_Symbol=PRMT1 protein arginine N-methyltransferase 1 isoform 3,Gene_Symbol=PRMT1 cDNA FLJ60588, highly similar to Protein arginine N-methyltransferase 1,Gene_Symbol=PRMT1 Isoform 3 of Protein arginine N-methyltransferase 1,Gene_Symbol=PRMT1 24 kDa protein,Ge…	0.9987	7.8	2	2	IPI00018522,IPI00215734,IPI00382516,IPI00909470,IPI00914913,IPI00975920,IPI00978434,IPI00979045,IPI00982604,IPI00984352
Gene_Symbol=DHRS2 dehydrogenase/reductase SDR family member 2 isoform 2,Gene_Symbol=DHRS2 dehydrogenase/reductase SDR family member 2 isoform 1,Gene_Symbol=DHRS2 Uncharacterized protein	0.9977	22.4	2	2	IPI00218235,IPI00376377,IPI00944596
Gene_Symbol=RPS18 40S ribosomal protein S18	0.9953	11.2	2	2	IPI00013296
Gene_Symbol=RPL26 60S ribosomal protein L26,Gene_Symbol=RPL26 Uncharacterized protein,Gene_Symbol=RPL26 13 kDa protein,Gene_Symbol=RPL26 8 kDa protein	0.9946	28.6	2	2	IPI00027270,IPI00433834,IPI00789514,IPI00792420
Gene_Symbol=NUDT21 Cleavage and polyadenylation specificity factor subunit 5	0.9946	9.7	2	2	IPI00646917
Gene_Symbol=NAA38 N-alpha-acetyltransferase 38, NatC auxiliary subunit,Gene_Symbol=NAA38 Uncharacterized protein	0.9935	53.3	2	2	IPI00219871,IPI00924695
Gene_Symbol=TXNDC5;MUTED-TXNDC5 Thioredoxin domain-containing protein 5,Gene_Symbol=TXNDC5;MUTED-TXNDC5 thioredoxin domain-containing protein 5 isoform 3	0.9935	13	2	2	IPI00171438,IPI00939560
Gene_Symbol=GAK Cyclin-G-associated kinase,Gene_Symbol=GAK GAK protein	0.9914	2.8	2	2	IPI00298949,IPI00965736
Gene_Symbol=CARHSP1 Calcium-regulated heat stable protein 1	0.9832	42.9	2	2	IPI00304409
Gene_Symbol=RPS25 40S ribosomal protein S25	0.9831	14.4	2	2	IPI00012750
Gene_Symbol=MAGOHB Protein mago nashi homolog 2,Gene_Symbol=MAGOHB Uncharacterized protein	0.9858	17.1	2	2	IPI00059292,IPI00745029
Gene_Symbol=BAX Isoform Epsilon of Apoptosis regulator BAX,Gene_Symbol=BAX Isoform Alpha of Apoptosis regulator BAX,Gene_Symbol=BAX Isoform Beta of Apoptosis regulator BAX,Gene_Symbol=BAX Isoform Sigma of Apoptosis regulator BAX,Gene_Symbol=BAX Isoform Psi of Apoptosis regulator BAX	0.9986	14.6	2	2	IPI00071059,IPI00443773,IPI00444945,IPI00845474,IPI00885203
Gene_Symbol=ADPRHL2 Poly(ADP-ribose) glycohydrolase ARH3	0.9959	11.3	2	2	IPI00015865
Gene_Symbol=ADRM1 Proteasomal ubiquitin receptor ADRM1,Gene_Symbol=ADRM1 Putative uncharacterized protein DKFZp686G2045	0.9925	8	2	2	IPI00033030,IPI00470921
Gene_Symbol=NUTF2 Nuclear transport factor 2	0.9922	18.9	2	2	IPI00009901
Gene_Symbol=LRRC59 Leucine-rich repeat-containing protein 59,Gene_Symbol=LRRC59 Uncharacterized protein	0.9576	13.1	2	2	IPI00396321,IPI00968169
Gene_Symbol=ING2 Inhibitor of growth protein 2,Gene_Symbol=ING2 cDNA FLJ52242, highly similar to Inhibitor of growth protein 2	0.9487	6.7	2	2	IPI00016930,IPI00879214
Gene_Symbol=RPL14 Ribosomal protein L14 variant	0.9989	13.6	2	2	IPI00555744
Gene_Symbol=RPS26 40S ribosomal protein S26	0.9872	20.9	2	2	IPI00655650
Gene_Symbol=PTGES3 Prostaglandin E synthase 3,Gene_Symbol=PTGES3 cDNA FLJ50819, highly similar to Prostaglandin E synthase 3,Gene_Symbol=PTGES3 cDNA FLJ59942, highly similar to Prostaglandin E synthase 3,Gene_Symbol=PTGES3 cDNA FLJ59832, moderately similar to Prostaglandin E synthase 3,Gene_Symbol=PTGES3 cDNA FLJ59888, moderately similar to Prostaglandin E synthase 3	0.9883	12.1	2	2	IPI00015029,IPI00790462,IPI00908647,IPI00910005,IPI00910575
Gene_Symbol=UBE2I SUMO-conjugating enzyme UBC9,Gene_Symbol=UBE2I Ubiquitin carrier protein	0.9877	8.2	2	2	IPI00032957,IPI00450472
Gene_Symbol=GGCT Isoform 1 of Gamma-glutamylcyclotransferase,Gene_Symbol=GGCT cDNA FLJ11717 fis, clone HEMBA1005241,Gene_Symbol=GGCT gamma-glutamylcyclotransferase isoform 4	0.986	21.3	2	2	IPI00031564,IPI00903238,IPI00916612
Gene_Symbol=SAA4 Serum amyloid A-4 protein,Gene_Symbol=SAA2-SAA4 SAA2-SAA2 read-through transcript	0.9825	14.6	2	2	IPI00019399,IPI00975939
Gene_Symbol=HEATR5A Isoform 1 of HEAT repeat-containing protein 5A,Gene_Symbol=HEATR5A Isoform 2 of HEAT repeat-containing protein 5A,Gene_Symbol=HEATR5A HEAT repeat-containing protein 5A	0.9773	1.6	2	2	IPI00783902,IPI00876909,IPI00939856
Gene_Symbol=TRIO Isoform 4 of Triple functional domain protein	0.9423	0.8	2	2	IPI00943836
Gene_Symbol=- 22 kDa protein,Gene_Symbol=BLVRB Flavin reductase	0.9414	9.2	2	2	IPI00219910,IPI00783862
Gene_Symbol=HIST2H3A;HIST2H3C;HIST2H3D Histone H3.2,Gene_Symbol=HIST3H3 Histone H3.1t,Gene_Symbol=H3F3B;H3F3A;LOC644914;LOC440926 Histone H3.3,Gene_Symbol=HIST1H3J;HIST1H3G;HIST1H3D;HIST1H3H;HIST1H3F;HIST1H3B;HIST1H3C;HIST1H3A;HIST1H3I;HIST1H3E Histone H3.1,Gene_Symbol=H3F3B;H3F3A;LOC644914;LOC440926 Histone H3,Gene_Symbol=- Conserved hypothetical protein,Gene_Symbol=H3F3B;H3F3A;LOC644914;LOC4409…	0.934	8.9	2	2	IPI00171611,IPI00216402,IPI00219038,IPI00465070,IPI00477080,IPI00784001,IPI00909530,IPI00942498,IPI00974438,IPI00974574
Gene_Symbol=PCMT1 Isoform 1 of Protein-L-isoaspartate(D-aspartate) O-methyltransferase,Gene_Symbol=PCMT1 Isoform 2 of Protein-L-isoaspartate(D-aspartate) O-methyltransferase,Gene_Symbol=PCMT1 Protein-L-isoaspartate O-methyltransferase,Gene_Symbol=PCMT1 protein-L-isoaspartate(D-aspartate) O-methyltransferase	0.9224	32.8	2	2	IPI00411680.11|SWISS-PROT:P22061-1|ENSEMBL:ENSP00000356350|H-INV:HIT000033943|VEGA:OTTHUMP00000017398;OTTHUMP00000017400,IPI00828189,IPI00922359,IPI00947458
Gene_Symbol=DHX15 Putative pre-mRNA-splicing factor ATP-dependent RNA helicase DHX15	0.9109	5	2	2	IPI00396435
Gene_Symbol=CCT2 T-complex protein 1 subunit beta	0.9897	10.8	2	2	IPI00297779
Gene_Symbol=RARRES2 Retinoic acid receptor responder protein 2	0.9893	17.2	2	2	IPI00019176
Gene_Symbol=RPL7P32;RPL7 60S ribosomal protein L7,Gene_Symbol=RPL7P32;RPL7 30 kDa protein,Gene_Symbol=RPL7P32;RPL7 Uncharacterized protein,Gene_Symbol=RPL7P32;RPL7 32 kDa protein	0.9871	14.4	2	2	IPI00030179,IPI00472171,IPI00794746,IPI00871827
Gene_Symbol=PMM2 Phosphomannomutase 2	0.986	7.3	2	2	IPI00006092
Gene_Symbol=NPM3 Nucleoplasmin-3	0.9789	12.9	2	2	IPI00026496
Gene_Symbol=ATP6V1E1 V-type proton ATPase subunit E 1,Gene_Symbol=ATP6V1E1 V-type proton ATPase subunit E 1 isoform b,Gene_Symbol=ATP6V1E1 Uncharacterized protein	0.9745	10.8	2	2	IPI00003856,IPI00719806,IPI00853433
Gene_Symbol=ANKRD43 Ankyrin repeat domain-containing protein 43	0.9363	9.1	2	2	IPI00176199
Gene_Symbol=MAPK14 Isoform CSBP2 of Mitogen-activated protein kinase 14,Gene_Symbol=MAPK14 Isoform CSBP1 of Mitogen-activated protein kinase 14,Gene_Symbol=MAPK14 cDNA FLJ58214, highly similar to Mitogen-activated protein kinase 14	0.9307	9.9	2	2	IPI00002857,IPI00221141,IPI00945296
Gene_Symbol=RBM15 Isoform 1 of Putative RNA-binding protein 15,Gene_Symbol=RBM15 Isoform 2 of Putative RNA-binding protein 15,Gene_Symbol=RBM15 Isoform 3 of Putative RNA-binding protein 15	0.9147	3	2	2	IPI00102752,IPI00220716,IPI00220717
Gene_Symbol=PRPF8 Pre-mRNA-processing-splicing factor 8	0.9116	1.7	2	2	IPI00007928
Gene_Symbol=ST8SIA1 ST8SIA1 protein	0.9067	8.4	2	2	IPI00796309
Gene_Symbol=FAM200B Putative protein FAM200B	0.9052	2.7	2	2	IPI00922234
Gene_Symbol=RPL11 Isoform 1 of 60S ribosomal protein L11,Gene_Symbol=RPL11 Ribosomal protein L11,Gene_Symbol=RPL11 Ribosomal protein L11,Gene_Symbol=RPL11 Isoform 2 of 60S ribosomal protein L11,Gene_Symbol=- 15 kDa protein	0.9933	16.4	2	2	IPI00376798,IPI00647168,IPI00647674,IPI00746438,IPI00878431
Gene_Symbol=BUB3 Isoform 1 of Mitotic checkpoint protein BUB3,Gene_Symbol=BUB3 Isoform 2 of Mitotic checkpoint protein BUB3	0.9912	5.5	2	2	IPI00013468,IPI00514701
Gene_Symbol=NDRG1 Protein NDRG1,Gene_Symbol=NDRG1 cDNA FLJ39243 fis, clone OCBBF2008283, highly similar to Protein NDRG1,Gene_Symbol=NDRG1 cDNA FLJ55222, highly similar to Protein NDRG1	0.9891	14.3	2	2	IPI00022078,IPI00923597,IPI00982468
Gene_Symbol=SEC13 Protein SEC13 homolog,Gene_Symbol=SEC13 SEC13-like 1 isoform,Gene_Symbol=SEC13 Uncharacterized protein,Gene_Symbol=SEC13 cDNA FLJ59881, highly similar to SEC13-related protein	0.9865	67.3	2	2	IPI00479141,IPI00845335,IPI00852874,IPI00853116
Gene_Symbol=LSR Isoform 2 of Lipolysis-stimulated lipoprotein receptor,Gene_Symbol=LSR Isoform 1 of Lipolysis-stimulated lipoprotein receptor,Gene_Symbol=LSR lipolysis-stimulated lipoprotein receptor isoform 3,Gene_Symbol=LSR lipolysis-stimulated lipoprotein receptor isoform 1,Gene_Symbol=LSR cDNA FLJ55699, highly similar to Homo sapiens liver-specific bHLH-Zip transcription factor (LISCH7), tran…	0.9832	3.7	2	2	IPI00328218,IPI00409640,IPI00409641,IPI00641640,IPI00908558,IPI00941735
Gene_Symbol=RPL27 60S ribosomal protein L27,Gene_Symbol=RPL27 60S ribosomal protein L27	0.9829	25	2	2	IPI00219155,IPI00790294
Gene_Symbol=IKBKAP Elongator complex protein 1	0.9798	2.4	2	2	IPI00293735
Gene_Symbol=CRK Isoform Crk-II of Adapter molecule crk,Gene_Symbol=CRK adapter molecule crk isoform b,Gene_Symbol=CRK Isoform Crk-I of Adapter molecule crk	0.9667	13.7	2	2	IPI00004838,IPI00305469,IPI00399054
Gene_Symbol=VPS13D Isoform 2 of Vacuolar protein sorting-associated protein 13D,Gene_Symbol=VPS13D vacuolar protein sorting-associated protein 13D isoform 1	0.9055	0.5	2	2	IPI00783859,IPI00924608
Gene_Symbol=ENO1 Isoform MBP-1 of Alpha-enolase	0.9292	58.4	1	1	IPI00759806
Gene_Symbol=LAMA5 74 kDa protein	0.9089	10.3	1	1	IPI00977914
Gene_Symbol=QPRT cDNA FLJ58446, highly similar to Nicotinate-nucleotide pyrophosphorylase	0.9284	9.9	1	1	IPI00910489
Gene_Symbol=CALM1;CALM2;CALM3 Calmodulin,Gene_Symbol=CALM1;CALM2;CALM3 CALM3 protein,Gene_Symbol=CALM1;CALM2;CALM3 cDNA FLJ75174, highly similar to Homo sapiens calmodulin 1 (phosphorylase kinase, delta), mRNA,Gene_Symbol=CALM1;CALM2;CALM3 7 kDa protein,Gene_Symbol=CALM1;CALM2;CALM3 21 kDa protein	0.9844	46.2	1	1	IPI00075248.11|SWISS-PROT:P62158|TREMBL:B4DJ51|ENSEMBL:ENSP00000272298;ENSP00000291295;ENSP00000349467;ENSP00000375785|REFSEQ:NP_001734;NP_005175;NP_008819|H-INV:HIT000035481;HIT000191227;HIT000272851|VEGA:OTTHUMP00000028284;OTTHUMP00000076186;OTTHUMP00000159070;OTTHUMP00000164793;OTTHUMP00000164794,IPI00386621,IPI00794543,IPI00915959,IPI00916768
Gene_Symbol=DTD1 D-tyrosyl-tRNA(Tyr) deacylase 1	0.9531	11.5	1	1	IPI00152692
Gene_Symbol=COPS7A COP9 signalosome complex subunit 7a,Gene_Symbol=COPS7A 18 kDa protein	0.9904	15.7	1	1	IPI00301419,IPI00798179
Gene_Symbol=VPS13C vacuolar protein sorting-associated protein 13C isoform 2B	0.9707	1	1	1	IPI00412216
Gene_Symbol=PURA Transcriptional activator protein Pur-alpha	0.9632	25.8	1	1	IPI00023591
Gene_Symbol=INPP1 Inositol polyphosphate 1-phosphatase	0.9524	7.3	1	1	IPI00027139
Gene_Symbol=ROBO1 Isoform 1 of Roundabout homolog 1,Gene_Symbol=ROBO1 Isoform 2 of Roundabout homolog 1,Gene_Symbol=ROBO1 Isoform 3 of Roundabout homolog 1,Gene_Symbol=LOC642132 roundabout homolog 1-like isoform 2,Gene_Symbol=ROBO1 roundabout homolog 1 isoform d,Gene_Symbol=ROBO1 Uncharacterized protein,Gene_Symbol=ROBO1 Uncharacterized protein,Gene_Symbol=ROBO1 Uncharacterized protein,Gene_Symbo…	0.9275	3	1	1	IPI00219798,IPI00418121,IPI00418122,IPI00740934,IPI00829739,IPI00939730,IPI00941618,IPI00946336,IPI00946477,IPI00980964
Gene_Symbol=HINT1 Histidine triad nucleotide-binding protein 1	0.9897	35.7	1	1	IPI00239077
Gene_Symbol=NGDN Isoform 1 of Neuroguidin,Gene_Symbol=NGDN Isoform 2 of Neuroguidin	0.937	8.7	1	1	IPI00000162,IPI00410360
Gene_Symbol=CTNNA1 Isoform 1 of Catenin alpha-1,Gene_Symbol=CTNNA1 Isoform 2 of Catenin alpha-1,Gene_Symbol=CTNNA1 Uncharacterized protein,Gene_Symbol=CTNNA1 93 kDa protein	0.9275	6.4	1	1	IPI00215948,IPI00473136,IPI00953077,IPI00976398
Gene_Symbol=METTL1 tRNA (guanine-N(7)-)-methyltransferase,Gene_Symbol=METTL1 27 kDa protein,Gene_Symbol=METTL1 34 kDa protein	0.979	6.4	1	1	IPI00290184,IPI00792463,IPI00915008
Gene_Symbol=PRKAG1 cDNA FLJ40287 fis, clone TESTI2027909, highly similar to 5'-AMP-ACTIVATED PROTEIN KINASE, GAMMA-1 SUBUNIT,Gene_Symbol=PRKAG1 5'-AMP-activated protein kinase subunit gamma-1 isoform 2	0.9777	7.7	1	1	IPI00473047,IPI00883914
Gene_Symbol=SMC1A Structural maintenance of chromosomes protein 1A,Gene_Symbol=SMC1A MSTP142,Gene_Symbol=SMC1A Structural maintenance of chromosomes 1A,Gene_Symbol=- cDNA FLJ50250, highly similar to Structural maintenance of chromosome 1-like 1 protein	0.9765	6.8	1	1	IPI00291939,IPI00385082,IPI00553151,IPI00922333
Gene_Symbol=BID Isoform 1 of BH3-interacting domain death agonist,Gene_Symbol=BID Isoform 2 of BH3-interacting domain death agonist,Gene_Symbol=BID Isoform 4 of BH3-interacting domain death agonist	0.9741	15.2	1	1	IPI00413587,IPI00420084,IPI00472003
Gene_Symbol=DDRGK1 Isoform 1 of DDRGK domain-containing protein 1,Gene_Symbol=- VGPW2523,Gene_Symbol=DDRGK1 36 kDa protein	0.9705	5.4	1	1	IPI00028387,IPI00432026,IPI00942981
Gene_Symbol=SHPK Sedoheptulokinase	0.9681	5	1	1	IPI00005914
Gene_Symbol=HYOU1 Hypoxia up-regulated protein 1,Gene_Symbol=HYOU1 cDNA FLJ54708, highly similar to 150 kDa oxygen-regulated protein,Gene_Symbol=HYOU1 cDNA FLJ56074, highly similar to 150 kDa oxygen-regulated protein,Gene_Symbol=HYOU1 HYOU1 protein	0.967	5.4	1	1	IPI00000877,IPI00922127,IPI00922838,IPI00977915
Gene_Symbol=PGPEP1 Pyroglutamyl-peptidase 1,Gene_Symbol=PGPEP1 cDNA FLJ61111, highly similar to Pyroglutamyl-peptidase 1	0.9634	12.1	1	1	IPI00020539,IPI00643242
Gene_Symbol=IPO11 Importin-11,Gene_Symbol=IPO11 importin-11 isoform 1,Gene_Symbol=IPO11 Uncharacterized protein,Gene_Symbol=IPO11 Uncharacterized protein	0.9599	16.1	1	1	IPI00301107,IPI00913938,IPI00917511,IPI00965368
Gene_Symbol=PGS1 Isoform 2 of CDP-diacylglycerol--glycerol-3-phosphate 3-phosphatidyltransferase, mitochondrial,Gene_Symbol=PGS1 Isoform 1 of CDP-diacylglycerol--glycerol-3-phosphate 3-phosphatidyltransferase, mitochondrial,Gene_Symbol=PGS1 Isoform 3 of CDP-diacylglycerol--glycerol-3-phosphate 3-phosphatidyltransferase, mitochondrial,Gene_Symbol=PGS1 Isoform 4 of CDP-diacylglycerol--glycerol-3-ph…	0.9564	28	1	1	IPI00217795,IPI00382740,IPI00894152,IPI00894400
Gene_Symbol=PIPOX Peroxisomal sarcosine oxidase	0.9552	3.3	1	1	IPI00554660
Gene_Symbol=EEF1E1 Eukaryotic translation elongation factor 1 epsilon-1,Gene_Symbol=EEF1E1 Uncharacterized protein,Gene_Symbol=EEF1E1 eukaryotic translation elongation factor 1 epsilon-1 isoform 2,Gene_Symbol=EEF1E1 Uncharacterized protein	0.946	7.9	1	1	IPI00003588,IPI00646720,IPI00913838,IPI00964364
Gene_Symbol=ATP6V1C1 V-type proton ATPase subunit C 1,Gene_Symbol=ATP6V1C1 32 kDa protein,Gene_Symbol=ATP6V1C1 Uncharacterized protein	0.946	5.7	1	1	IPI00007814,IPI00789054,IPI00873237
Gene_Symbol=WDR12 Ribosome biogenesis protein WDR12	0.9426	5.9	1	1	IPI00304232
Gene_Symbol=RPL4 60S ribosomal protein L4,Gene_Symbol=RPL4 11 kDa protein,Gene_Symbol=RPL4 cDNA FLJ50996, highly similar to 60S ribosomal protein L4	0.9381	10.7	1	1	IPI00003918,IPI00792159,IPI00795303
Gene_Symbol=CYFIP1 Isoform 2 of Cytoplasmic FMR1-interacting protein 1,Gene_Symbol=CYFIP1 Isoform 1 of Cytoplasmic FMR1-interacting protein 1,Gene_Symbol=CYFIP2 Isoform 2 of Cytoplasmic FMR1-interacting protein 2,Gene_Symbol=CYFIP2 Isoform 1 of Cytoplasmic FMR1-interacting protein 2,Gene_Symbol=CYFIP1 57 kDa protein,Gene_Symbol=CYFIP1 Isoform 3 of Cytoplasmic FMR1-interacting protein 1,Gene_Symbo…	0.9325	3.2	1	1	IPI00550212,IPI00644231,IPI00719600,IPI00789699,IPI00790459,IPI00790673,IPI00903062,IPI00975903,IPI00979245,IPI00984777
Gene_Symbol=SUMO3 Small ubiquitin-related modifier 3,Gene_Symbol=LOC728825;SUMO2 Small ubiquitin-related modifier 2,Gene_Symbol=SUMO4 Small ubiquitin-related modifier 4,Gene_Symbol=LOC728825;SUMO2 small ubiquitin-related modifier 2 isoform b precursor,Gene_Symbol=LOC728825;SUMO2 10 kDa protein,Gene_Symbol=SUMO3 Uncharacterized protein,Gene_Symbol=SUMO3 Uncharacterized protein,Gene_Symbol=SUMO3 cD…	0.9281	16.9	1	1	IPI00299147,IPI00299149,IPI00434968,IPI00745893,IPI00790142,IPI00793687,IPI00798011,IPI00909492,IPI00973977
Gene_Symbol=PSMG1 Isoform 1 of Proteasome assembly chaperone 1,Gene_Symbol=PSMG1 Isoform 2 of Proteasome assembly chaperone 1,Gene_Symbol=PSMG1 Protein	0.927	11	1	1	IPI00030770,IPI00401072,IPI00657997
Gene_Symbol=TTC27 Tetratricopeptide repeat protein 27,Gene_Symbol=TTC27 tetratricopeptide repeat protein 27 isoform 2	0.9248	3	1	1	IPI00183938,IPI00894206
Gene_Symbol=GTF3C4 General transcription factor 3C polypeptide 4	0.9237	2.3	1	1	IPI00016725
Gene_Symbol=LMAN2 Vesicular integral-membrane protein VIP36,Gene_Symbol=LMAN2 Uncharacterized protein,Gene_Symbol=LMAN2 Uncharacterized protein	0.9205	9	1	1	IPI00009950,IPI00966452,IPI00967014
Gene_Symbol=NUCB1 Nucleobindin-1,Gene_Symbol=NUCB1 Protein	0.9194	4.4	1	1	IPI00295542,IPI00892657
Gene_Symbol=PLOD2 Isoform 2 of Procollagen-lysine,2-oxoglutarate 5-dioxygenase 2,Gene_Symbol=PLOD2 Isoform 1 of Procollagen-lysine,2-oxoglutarate 5-dioxygenase 2,Gene_Symbol=PLOD2 cDNA FLJ43712 fis, clone TESOP2004114, highly similar to Homo sapiens procollagen-lysine, 2-oxoglutarate 5-dioxygenase 2 (PLOD2), transcript variant 1, mRNA,Gene_Symbol=PLOD2 Uncharacterized protein	0.9183	2.4	1	1	IPI00337495,IPI00472165,IPI00939578,IPI00947400
Gene_Symbol=MIF Macrophage migration inhibitory factor	0.9172	9.6	1	1	IPI00293276.10|SWISS-PROT:P14174|TREMBL:A6MUU8|ENSEMBL:ENSP00000215754|REFSEQ:NP_002406|VEGA:OTTHUMP00000028932;OTTHUMP00000198465
Gene_Symbol=DFFA Isoform DFF45 of DNA fragmentation factor subunit alpha (Fragment),Gene_Symbol=DFFA Isoform DFF35 of DNA fragmentation factor subunit alpha (Fragment)	0.9119	4.5	1	1	IPI00010882,IPI00604566
Gene_Symbol=C12orf5 Probable fructose-2,6-bisphosphatase TIGAR	0.9097	4.1	1	1	IPI00006907
Gene_Symbol=PFDN5 Prefoldin subunit 5,Gene_Symbol=PFDN5 MM-1 beta,Gene_Symbol=PFDN5 7 kDa protein	0.9066	29.5	1	1	IPI00015361,IPI00028183,IPI00793611
Gene_Symbol=MSH2 DNA mismatch repair protein Msh2,Gene_Symbol=MSH2 MutS homolog 2 variant,Gene_Symbol=MSH2 cDNA FLJ50998, highly similar to DNA mismatch repair protein Msh2,Gene_Symbol=MSH2 cDNA FLJ51069, highly similar to DNA mismatch repair protein Msh2	0.9055	2.4	1	1	IPI00017303,IPI00893933,IPI00941267,IPI00942143
Gene_Symbol=ACACA Isoform 1 of Acetyl-CoA carboxylase 1,Gene_Symbol=ACACA Isoform 4 of Acetyl-CoA carboxylase 1,Gene_Symbol=ACACA Isoform 3 of Acetyl-CoA carboxylase 1,Gene_Symbol=ACACA 265 kDa protein,Gene_Symbol=ACACA Isoform 2 of Acetyl-CoA carboxylase 1,Gene_Symbol=ACACA 268 kDa protein	0.9034	1	1	1	IPI00011569,IPI00396015,IPI00396018,IPI00793409,IPI00847501,IPI00942045

## Sheet: HB-ShiioPaper-SupTable-802DEGs.
	Table S3 List of 802 genes displaying differential expression upon LY2874455 treatment. 802 differentially expressed genes derived from DESeq algorithm, with RPKM of one condition (DMSO-treated sample or LY2874455-treated sample) > 1, absolute Log2-FoldChange > 1, and p-value < 0.05. Columns are 1) Gene Symbol, 2) BaseMean (mean normalized counts of DMSO-treated sample and LY2874455-treated sampl…
			Base Means		Fold-Change	Log2 FC
	GeneSymbol	BaseMean	CTRL	LY24HR	LY24HR/CTRL	LY24HR/CTRL	p-value	Adjusted p-value
	DUSP6	2142.55	4177.29	107.804	0.0258072	-5.27608	4.58389e-17	8.32663e-13
	ADH1B	2979.08	186.393	5771.76	30.9655	4.95259	1.86801e-15	1.69662e-11
	ETV5	1240.36	2400.4	80.3248	0.033463	-4.90129	2.92817e-15	1.77301e-11
	SLC6A14	1860.83	3582.16	139.511	0.0389462	-4.68237	1.32814e-14	6.0314e-11
	ETV4	1418.4	2717.37	119.43	0.0439507	-4.50797	8.77674e-14	3.18859e-10
	CCL20	4319.82	8294.03	345.608	0.0416695	-4.58486	2.04711e-13	6.19763e-10
	GSTA2	531.024	46.3618	1015.69	21.9078	4.45337	7.34917e-12	1.80144e-08
	CTGF	542.748	1037.94	47.5607	0.0458224	-4.4478	7.93369e-12	1.80144e-08
	SPRY4	374.448	717.188	31.7072	0.0442104	-4.49947	6.04246e-11	1.21957e-07
	FMO1	383.248	34.0617	732.435	21.5032	4.42648	7.1018e-11	1.29004e-07
	CPLX2	2379.94	4410.05	349.836	0.079327	-3.65604	2.83368e-10	4.67944e-07
	GSTA1	443.608	50.1464	837.069	16.6925	4.06113	4.22579e-10	6.39679e-07
	AQP3	2427.57	390.764	4464.37	11.4247	3.51409	1.03597e-09	1.44757e-06
	PHACTR1	230.023	439.964	20.0812	0.0456428	-4.45347	2.42133e-09	3.14168e-06
	ICAM1	1213.06	2216.85	209.267	0.0943985	-3.40509	2.98159e-09	3.6107e-06
	CEACAM1	1272.55	2319.98	225.121	0.0970356	-3.36534	3.96727e-09	4.50409e-06
	HMGCS2	1476.26	265.871	2686.65	10.1051	3.33701	4.27556e-09	4.56856e-06
	TMC7	157.616	304.663	10.5691	0.0346909	-4.8493	4.74535e-09	4.78885e-06
	KIAA1199	2786.38	5059.11	513.656	0.101531	-3.30001	8.54539e-09	8.16984e-06
	IER3	1467.5	2654.92	280.08	0.105495	-3.24476	1.00339e-08	9.1133e-06
	C8orf4	1080.79	1939.63	221.95	0.114429	-3.12747	3.95321e-08	3.41953e-05
	KRT23	137.802	263.978	11.626	0.0440413	-4.505	5.39778e-08	4.45685e-05
	CYP7A1	59.6044	1.89232	117.316	61.9962	5.95411	1.44995e-07	0.000114514
	ALDH3A1	260.315	39.7387	480.892	12.1014	3.5971	1.65659e-07	0.000125383
	ETV1	363.447	661.365	65.5281	0.0990801	-3.33526	2.22004e-07	0.000161308
	KCNH6	187.162	25.5463	348.779	13.6528	3.77113	3.02963e-07	0.000211667
	SUSD2	1469.31	375.625	2562.99	6.82328	2.77047	5.64821e-07	0.000379999
	TGFBR3	4423.5	7759.45	1087.56	0.140159	-2.83487	8.5951e-07	0.000557607
	KNG1	2287.67	614.057	3961.28	6.451	2.68952	1.19653e-06	0.00074948
	HAL	140.082	261.14	19.0243	0.072851	-3.77891	1.37378e-06	0.000828791
	TESC	242.65	440.91	44.39	0.100678	-3.31218	1.4144e-06	0.000828791
	TNNT1	712.82	181.662	1243.98	6.84774	2.77563	1.46354e-06	0.000830785
	GCGR	58.4367	3.78464	113.089	29.881	4.90116	1.78536e-06	0.000982761
	HK2	3797.3	6585.26	1009.34	0.153273	-2.70582	1.84225e-06	0.000984249
	EDDM3B	37.4648	0.946159	73.9834	78.1934	6.28897	2.21616e-06	0.00115019
	PPP1R1A	192.477	34.0617	350.892	10.3017	3.36481	2.48541e-06	0.0012541
	PLXNA2	503.267	881.82	124.715	0.141429	-2.82185	2.57356e-06	0.00126348
	CRIP1	184.133	32.1694	336.096	10.4477	3.38511	2.66875e-06	0.00127573
	NT5E	1037.3	1779.72	294.877	0.165687	-2.59347	3.22041e-06	0.00149997
	EPHA2	232.353	418.202	46.5038	0.111199	-3.16878	3.88381e-06	0.00175009
	ADH1A	47.9231	2.83848	93.0076	32.7668	5.03416	3.95011e-06	0.00175009
	FST	216.52	390.764	42.2762	0.108189	-3.20838	4.07524e-06	0.00176254
	RDH16	412.554	102.185	722.923	7.07464	2.82266	4.34207e-06	0.00183427
	SLC38A4	636.527	175.986	1097.07	6.23385	2.64012	5.11951e-06	0.00211354
	LPAR6	486.458	843.974	128.942	0.15278	-2.71047	6.13375e-06	0.00247599
	ITIH1	2816.13	848.704	4783.55	5.6363	2.49475	6.61692e-06	0.00261256
	ID1	1516.04	2565.98	466.095	0.181644	-2.46081	6.75971e-06	0.00261256
	ABP1	196.372	39.7387	353.006	8.88319	3.15108	7.43626e-06	0.00281416
	CCDC68	342.682	600.811	84.5524	0.140731	-2.82899	7.71506e-06	0.00286008
	PGLYRP2	1042.83	321.694	1763.97	5.48339	2.45507	9.06492e-06	0.00329328
	RAPGEF5	301.443	528.903	73.9834	0.139881	-2.83773	1.09833e-05	0.00391199
	LGR5	1891.32	3169.63	613.005	0.193399	-2.37034	1.3464e-05	0.00470333
	HEY1	60.8864	115.431	6.34143	0.0549368	-4.18608	1.41855e-05	0.00486187
	TDGF1	31.7517	62.4465	1.05691	0.016925	-5.8847	1.48308e-05	0.0049889
	DGKG	302.555	527.957	77.1541	0.146137	-2.77461	1.59397e-05	0.00520575
	KCNJ10	1208.03	2022.89	393.169	0.19436	-2.3632	1.60486e-05	0.00520575
	SSTR2	215.544	380.356	50.7314	0.133379	-2.9064	2.21853e-05	0.00707009
	RNASE1	243.243	60.5542	425.933	7.03391	2.81433	2.37045e-05	0.00742401
	ITGA7	2190.41	740.842	3639.98	4.9133	2.29669	2.46601e-05	0.0075924
	PARP12	193.978	342.509	45.4469	0.132688	-2.91389	3.0023e-05	0.00908946
	SLC26A3	34.6455	67.1773	2.11381	0.0314662	-4.99006	3.2622e-05	0.0097144
	SEMA3C	85.4011	157.062	13.7398	0.0874797	-3.51491	3.43357e-05	0.0100598
	SLCO4A1	777.393	1290.56	264.226	0.204738	-2.28815	4.5146e-05	0.0130171
	RRM2	904.944	1494.93	314.958	0.210684	-2.24685	4.95217e-05	0.0140556
	SULT2A1	695.229	238.432	1152.03	4.83168	2.27252	5.83335e-05	0.016302
	SLC1A2	6145.31	2059.79	10230.8	4.96694	2.31236	6.58691e-05	0.018129
	SLC6A12	1924.42	707.727	3141.12	4.43833	2.15002	6.84805e-05	0.0184545
	CCL25	33.6548	2.83848	64.4712	22.7133	4.50547	6.90836e-05	0.0184545
	ITIH3	3599.94	1298.13	5901.76	4.54635	2.18471	8.03302e-05	0.0211478
	ABCG5	1121.9	415.364	1828.45	4.40204	2.13817	8.58521e-05	0.0222786
	APOA4	306.834	93.6697	519.997	5.55139	2.47285	8.87204e-05	0.0226987
	MMP11	1392.45	524.172	2260.72	4.31294	2.10867	9.39606e-05	0.0237055
	B7H6	226.198	387.925	64.4712	0.166195	-2.58905	0.000107509	0.026752
	SPRED1	311.65	526.064	97.2353	0.184835	-2.43569	0.000109792	0.026951
	ITIH4	4038.53	1488.31	6588.75	4.42701	2.14633	0.000117063	0.0283526
	ODC1	2792.72	4508.45	1076.99	0.238882	-2.06563	0.000149731	0.0355294
	SPRY1	348.545	581.888	115.203	0.197981	-2.33657	0.000150606	0.0355294
	KLB	4698.36	1762.69	7634.03	4.33089	2.11466	0.000170168	0.0396294
	GDPD2	33.5995	3.78464	63.4143	16.7557	4.06658	0.00017986	0.0413565
	TLCD2	238.769	73.8004	403.738	5.47067	2.45172	0.000187251	0.0425177
	TMEM2	3085.99	4951.25	1220.73	0.246549	-2.02005	0.000218229	0.0489398
	VCAM1	1765.33	717.188	2813.48	3.92293	1.97193	0.000235253	0.0521142
	FMNL1	209.729	64.3388	355.12	5.51953	2.46455	0.000240362	0.0526045
	PART1	107.827	189.232	26.4226	0.139631	-2.84031	0.000245781	0.0531501
	EDDM3A	32.0141	3.78464	60.2436	15.9179	3.99258	0.000253198	0.0536454
	IGFBP1	5244.13	8473.8	2014.46	0.237728	-2.07261	0.000253978	0.0536454
	LIN28A	795.608	1277.31	313.901	0.245751	-2.02473	0.000259013	0.05408
	G6PC	307.754	105.024	510.485	4.86067	2.28116	0.00026459	0.0546167
	ACSM2A	1062.83	431.448	1694.22	3.92682	1.97336	0.000275925	0.0563166
	APOA5	4765.31	1864.88	7665.73	4.11058	2.03934	0.000281934	0.0569038
	VCAN	4172.89	6677.99	1667.8	0.249745	-2.00147	0.000315641	0.0630068
	ACOT12	93.264	22.7078	163.82	7.21427	2.85085	0.000322521	0.0634189
	FAT1	3956.49	6321.29	1591.7	0.2518	-1.98965	0.000324688	0.0634189
	PADI2	640.497	252.624	1028.37	4.07074	2.02529	0.000332766	0.0643053
	SERPINA6	12419.2	4316.38	20521.9	4.75443	2.24927	0.000349414	0.066311
	TGM1	183.75	56.7695	310.73	5.47354	2.45247	0.000350446	0.066311
	ATAD2	2100.18	3321.02	879.345	0.264782	-1.91712	0.000354365	0.0663612
	CDCA7L	143.61	246.001	41.2193	0.167557	-2.57727	0.0003684	0.0682855
	CPS1	322.999	115.431	530.566	4.59638	2.2005	0.000375886	0.0689695
	FADS6	85.9765	20.8155	151.137	7.26081	2.86013	0.000385702	0.0700627
	INHBE	1461.4	628.249	2294.54	3.65228	1.8688	0.000476603	0.0848775
	POU2AF1	817.027	1290.56	343.494	0.266159	-1.90964	0.000526681	0.0920031
	SOAT2	754.505	1194.05	314.958	0.263772	-1.92264	0.000526745	0.0920031
	WNT8A	968.764	413.471	1524.06	3.686	1.88206	0.000536223	0.0927665
	RNF224	286.672	104.077	469.266	4.50881	2.17275	0.000556832	0.0954231
	ACSM2B	931.546	399.279	1463.81	3.66614	1.87426	0.000581025	0.0983307
	AMHR2	44.9486	8.51543	81.3817	9.55697	3.25655	0.000584625	0.0983307
	CORIN	7253.93	2900.92	11606.9	4.00112	2.0004	0.000595239	0.0991974
	SPINK1	1599.76	702.05	2497.47	3.55739	1.83082	0.000602668	0.0995224
	C20orf151	208.285	70.9619	345.608	4.87033	2.28402	0.0006098	0.0997929
	ETNK2	2883.02	1249.88	4516.16	3.61328	1.85331	0.000621168	0.100746
	CCR6	182.453	304.663	60.2436	0.197738	-2.33834	0.000644891	0.103668
	OTC	440.471	175.986	704.956	4.00576	2.00208	0.000664135	0.105094
	SPRED2	885.78	1388.96	382.6	0.275457	-1.8601	0.000668	0.105094
	LYZ	5339.27	8446.36	2232.18	0.264278	-1.91987	0.000671122	0.105094
	CHRNA4	328.731	125.839	531.623	4.22463	2.07882	0.000711777	0.109571
	DLX1	256.078	419.148	93.0076	0.221897	-2.17204	0.000721364	0.110114
	OSR1	472.75	753.142	192.357	0.255406	-1.96914	0.000731812	0.110778
	IGFBP3	308.917	500.518	117.316	0.23439	-2.09302	0.000756221	0.113527
	S100A14	414.602	166.524	662.679	3.97948	1.99258	0.000772107	0.114962
	AQP1	212.291	74.7465	349.836	4.68029	2.2266	0.000779113	0.115062
	SLC6A11	468.965	745.573	192.357	0.257998	-1.95457	0.000805578	0.117036
	RARRES3	63.0568	15.1385	110.975	7.33063	2.87394	0.000810493	0.117036
	TGFBR2	2672.27	4155.53	1189.02	0.286129	-1.80526	0.000811811	0.117036
	ANTXR1	237.296	387.925	86.6662	0.22341	-2.16224	0.000883393	0.126353
	PRODH	156.547	52.0387	261.056	5.01656	2.3267	0.000907446	0.127945
	MAPK8IP2	145.198	47.3079	243.088	5.13842	2.36133	0.00090861	0.127945
	NCAPD3	1254.54	1941.52	567.558	0.292327	-1.77435	0.000922703	0.128258
	C1orf95	174.072	59.608	288.535	4.84054	2.27517	0.000924957	0.128258
	GMDS	667.659	1043.61	291.706	0.279515	-1.839	0.00100275	0.136955
	KCNC1	330.513	131.516	529.509	4.0262	2.00942	0.00102589	0.138329
	2016-09-04	213.182	77.585	348.779	4.49544	2.16846	0.00102804	0.138329
	RFX6	206.478	74.7465	338.21	4.52475	2.17784	0.00104536	0.139078
	TNNI3	231.708	86.1004	377.315	4.38227	2.13168	0.00104892	0.139078
	RND3	1341.88	2065.46	618.289	0.299346	-1.74011	0.00111717	0.147054
	TP53INP2	2306.59	1067.27	3545.92	3.32243	1.73224	0.00120112	0.156967
	CUBN	1993.43	928.182	3058.68	3.29535	1.72043	0.00123613	0.160387
	C9orf96	86.7565	25.5463	147.967	5.7921	2.53409	0.00133081	0.171447
	MRO	81.5827	23.654	139.511	5.89802	2.56023	0.00137651	0.176087
	TMED6	153.794	53.931	253.657	4.70336	2.23369	0.00142966	0.181606
	ENTPD8	113.572	36.9002	190.243	5.15561	2.36614	0.00147669	0.186278
	HEG1	329.31	522.28	136.341	0.261049	-1.93761	0.00153705	0.192556
	PTK6	265.423	105.97	424.876	4.00941	2.00339	0.00155046	0.192591
	KRT18	3175.94	4867.99	1483.89	0.304827	-1.71394	0.00155854	0.192591
	NR1I3	562.286	252.624	871.947	3.45155	1.78725	0.00162878	0.19861
	ABCG8	2273.58	1080.51	3466.65	3.20834	1.68182	0.00162912	0.19861
	ATP11A	2800.36	4278.53	1322.19	0.309029	-1.69419	0.0016473	0.198697
	LRRN4	203.67	77.585	329.754	4.25023	2.08754	0.00165171	0.198697
	IL23A	16.7997	1.89232	31.7072	16.7557	4.06658	0.00180236	0.215394
	CDO1	926.578	439.018	1414.14	3.22114	1.68757	0.00183739	0.218145
	FGFR1	329.476	519.441	139.511	0.26858	-1.89658	0.00189968	0.224076
	CYP3A5	232.377	92.7236	372.031	4.01226	2.00441	0.00194472	0.227908
	CABLES2	566.126	259.248	873.004	3.36745	1.75166	0.0019759	0.230078
	S100A9	25.2947	46.3618	4.22762	0.0911876	-3.45502	0.00199231	0.230511
	EXO1	293.582	464.564	122.601	0.263906	-1.92191	0.00200702	0.230744
	TM4SF1	5157.09	7920.29	2393.89	0.302248	-1.7262	0.00203137	0.230891
	RORC	137.689	49.2003	226.178	4.59708	2.20072	0.00203372	0.230891
	C2orf54	2254.73	1095.65	3413.8	3.11577	1.63959	0.00209663	0.236555
	DEPDC1B	837.466	1275.42	399.51	0.313238	-1.67467	0.00214366	0.240368
	CCS	1590.46	779.635	2401.29	3.08002	1.62294	0.00221034	0.246022
	C10orf108	91.9086	154.224	29.5933	0.191886	-2.38168	0.00222117	0.246022
	GDF15	854.104	1298.13	410.079	0.3159	-1.66246	0.00226803	0.24969
	PGAM2	162.863	61.5003	264.226	4.29634	2.10311	0.00229282	0.250898
	SLC34A3	287.733	122.054	453.412	3.71484	1.8933	0.00234857	0.253939
	E2F7	101.119	168.416	33.821	0.200818	-2.31604	0.00236894	0.254297
	C9orf169	200.388	79.4773	321.299	4.04265	2.0153	0.00237988	0.254297
	NEGR1	132.116	216.67	47.5607	0.219507	-2.18766	0.0024011	0.255065
	CAPN6	808.583	1227.17	389.998	0.317803	-1.65379	0.00248376	0.262311
	MYO1A	138.635	51.0926	226.178	4.42682	2.14627	0.00252955	0.264076
	UBE2T	479.922	738.95	220.893	0.298928	-1.74213	0.0025489	0.264576
	FBXO2	717.035	344.402	1089.67	3.16395	1.66173	0.00259921	0.268265
	SPC25	206.852	330.209	83.4955	0.252856	-1.98361	0.00267226	0.274247
	XRCC2	212.696	338.725	86.6662	0.25586	-1.96657	0.00275918	0.280968
	NEURL3	63.3637	18.9232	107.804	5.69695	2.51019	0.00276885	0.280968
	PDGFRB	229.696	364.271	95.1215	0.261128	-1.93717	0.0027877	0.280968
	SLC22A8	236.012	373.733	98.2922	0.263001	-1.92686	0.00279963	0.280968
	GATA5	115.408	41.631	189.186	4.54436	2.18408	0.00299403	0.296777
	SEC14L2	2614.99	1305.7	3924.29	3.00551	1.58761	0.00300164	0.296777
	CD3EAP	44.6055	77.585	11.626	0.149848	-2.73843	0.00300616	0.296777
	SPP1	522.464	797.612	247.316	0.31007	-1.68933	0.00307153	0.301009
	PFKFB1	212.573	87.9928	337.153	3.8316	1.93795	0.00308218	0.301009
	CCDC15	220.542	349.133	91.9507	0.263369	-1.92484	0.00315198	0.306181
	TNNC2	11.5706	0.946159	22.195	23.458	4.55201	0.00318381	0.306474
	MYC	2558.57	3831.94	1285.2	0.33539	-1.57609	0.00318875	0.306474
	COL6A1	1261.14	636.765	1885.52	2.96109	1.56613	0.00323257	0.30905
	TBX4	71.069	22.7078	119.43	5.25944	2.39491	0.00329134	0.313022
	MCM4	1537.74	2294.43	781.053	0.340412	-1.55465	0.00332944	0.314684
	PLIN1	296.692	131.516	461.868	3.51187	1.81224	0.00334346	0.314684
	FAM3B	405.401	188.286	622.517	3.30624	1.72519	0.00339059	0.316233
	MYO1E	429.196	657.58	200.812	0.30538	-1.71132	0.00343401	0.316233
	CDCA7	1060.28	1585.76	534.794	0.337247	-1.56812	0.00343421	0.316233
	C1orf64	84.757	140.978	28.5364	0.202418	-2.30459	0.00343848	0.316233
	OXER1	473.053	224.24	721.866	3.21917	1.68669	0.00344696	0.316233
	C11orf82	142.438	229.917	54.9591	0.239039	-2.06468	0.0035019	0.317168
	WDR62	365.979	563.911	168.048	0.298005	-1.74659	0.00350954	0.317168
	PDZRN3	203.755	85.1543	322.356	3.78555	1.9205	0.00356809	0.320863
	JHDM1D	615.646	930.074	301.218	0.323864	-1.62654	0.00365085	0.326688
	APOC3	28423.3	10826.9	46019.8	4.2505	2.08763	0.00367264	0.327027
	LCN15	431.728	659.473	203.983	0.309312	-1.69287	0.0037513	0.330788
	CENPK	353.402	544.041	162.763	0.299175	-1.74094	0.00378126	0.33182
	HELLS	199.283	315.071	83.4955	0.265005	-1.91591	0.00385174	0.335184
	HSD17B14	418.059	197.747	638.371	3.22822	1.69074	0.00389881	0.337247
	ANKRD1	125.019	202.478	47.5607	0.234893	-2.08992	0.00393074	0.337823
	SLC38A2	4457.54	6690.29	2224.79	0.332539	-1.5884	0.00394266	0.337823
	CES4A	103.476	37.8464	169.105	4.46819	2.15969	0.00397506	0.338475
	CD163	186.231	77.585	294.877	3.80069	1.92626	0.00400003	0.338475
	SPATA21	163.115	66.2311	259.999	3.92563	1.97292	0.00402035	0.338475
	NUPR1	329.35	151.385	507.314	3.35115	1.74465	0.00402481	0.338475
	DGAT2	1597.21	826.943	2367.47	2.86292	1.51749	0.00410113	0.342567
	LYAR	783.787	1172.29	395.282	0.337188	-1.56837	0.00411118	0.342567
	FAM151A	757.097	382.248	1131.95	2.96128	1.56622	0.00424098	0.351769
	TOR3A	2008.23	1045.51	2970.96	2.84165	1.50673	0.00442189	0.361064
	RND2	632.03	316.017	948.044	2.99998	1.58495	0.00443012	0.361064
	DDX21	2718.58	4032.53	1404.63	0.348324	-1.5215	0.00445087	0.361064
	FGB	25445.3	10170.3	40720.4	4.00387	2.0014	0.00445242	0.361064
	NCCRP1	25.5619	5.67695	45.4469	8.00551	3.00099	0.00455384	0.367646
	CCK	18.6162	34.0617	3.17072	0.0930874	-3.42527	0.00457616	0.367814
	XPNPEP2	1177.97	613.111	1742.84	2.84261	1.50722	0.00462905	0.368251
	LDHD	442.956	214.778	671.135	3.12478	1.64376	0.00463884	0.368251
	NCAPG2	872.656	1297.18	448.128	0.345462	-1.5334	0.00464241	0.368251
	CHML	224.185	350.079	98.2922	0.280772	-1.83253	0.00467754	0.369424
	DTL	622.405	931.966	312.844	0.335682	-1.57483	0.00477315	0.374071
	STIL	612.667	917.774	307.559	0.335115	-1.57727	0.00477756	0.374071
	B3GNT7	104.95	39.7387	170.162	4.28202	2.09829	0.00490494	0.382396
	CHRNA5	41.2939	70.9619	11.626	0.163834	-2.6097	0.0050519	0.39217
	FANCI	1016.53	1502.5	530.566	0.353122	-1.50176	0.00509041	0.393478
	SMPD1	653.757	333.048	974.466	2.92591	1.54888	0.00522179	0.400648
	MMP15	453.54	684.073	223.007	0.325999	-1.61706	0.00522728	0.400648
	PAK1IP1	261.72	404.01	119.43	0.295612	-1.75822	0.0052505	0.400737
	IFITM2	73.237	121.108	25.3657	0.209447	-2.25535	0.0052856	0.401406
	MCM7	3643.12	5391.21	1895.03	0.351504	-1.50839	0.00543816	0.409893
	NCAPG	1302.12	1914.08	690.159	0.36057	-1.47165	0.00550298	0.413065
	FLJ16779	425.321	209.101	641.541	3.06809	1.61734	0.00554609	0.413736
	ANGPTL2	371.792	563.911	179.674	0.318621	-1.65009	0.00555748	0.413736
	MLF1IP	499.922	749.358	250.487	0.334268	-1.58092	0.00567902	0.421059
	MCM3	3593.15	5306.06	1880.23	0.354356	-1.49673	0.00575411	0.424226
	SMPDL3B	117.395	188.286	46.5038	0.246986	-2.0175	0.00576885	0.424226
	GDA	243.3	375.625	110.975	0.295441	-1.75906	0.0057918	0.424226
	TFRC	5655.87	8427.44	2884.29	0.34225	-1.54688	0.00581672	0.42434
	ROBO3	327.051	497.68	156.422	0.314303	-1.66977	0.00590945	0.429381
	ECT2	1367.2	2003.02	731.378	0.365138	-1.45349	0.00602089	0.434147
	RHBG	3254.59	1718.22	4790.95	2.78832	1.47939	0.0060324	0.434147
	GRIK4	76.0767	27.4386	124.715	4.54523	2.18435	0.00604675	0.434147
	LOC730101	1077.25	573.372	1581.13	2.7576	1.46341	0.00610554	0.436513
	HOXA1	38.9695	11.3539	66.585	5.8645	2.55201	0.00612776	0.436513
	ANXA9	2247.89	1203.51	3292.26	2.73554	1.45183	0.00617145	0.437908
	NDRG1	6471.73	3290.74	9652.71	2.9333	1.55252	0.00626683	0.442281
	MUSTN1	398.033	196.801	599.265	3.04503	1.60646	0.00629841	0.442281
	LOC113230	67.3145	23.654	110.975	4.6916	2.23008	0.00632461	0.442281
	MPP1	155.188	66.2311	244.145	3.68626	1.88216	0.00633048	0.442281
	FSTL3	620.128	320.748	919.507	2.86676	1.51942	0.00636758	0.443169
	SLC5A6	1397.64	2042.76	752.516	0.368383	-1.44072	0.00643377	0.446067
	WNT11	225.427	103.131	347.722	3.37164	1.75345	0.00649131	0.448344
	PAOX	81.1951	30.2771	132.113	4.36347	2.12548	0.00668153	0.459735
	MTHFD2	647.861	957.513	338.21	0.353217	-1.50137	0.00679567	0.465824
	LOC100127888	17.197	31.2232	3.17072	0.10155	-3.29974	0.00682615	0.466154
	RAB37	381.037	189.232	572.843	3.0272	1.59798	0.00688993	0.468594
	RFC3	422.709	632.98	212.438	0.335615	-1.57512	0.00694623	0.468594
	GCNT1	790.737	1161.88	419.591	0.36113	-1.46941	0.0069769	0.468594
	CREB3L3	1432.57	777.743	2087.39	2.68391	1.42433	0.00699181	0.468594
	FREM1	2098.61	3058.93	1138.29	0.372119	-1.42616	0.00700291	0.468594
	OPRL1	136.662	57.7157	215.609	3.7357	1.90138	0.00703269	0.468594
	TMEM194A	1157.29	1688.89	625.688	0.370472	-1.43256	0.00706118	0.468594
	DKK3	3587.09	1915.03	5259.16	2.74626	1.45747	0.00709275	0.468594
	EXOSC5	178.719	278.171	79.2679	0.284961	-1.81116	0.00709405	0.468594
	CEACAM22P	151.016	65.285	236.747	3.62636	1.85852	0.00724235	0.471569
	CYP4F3	1717.61	936.697	2498.52	2.66738	1.41542	0.00725226	0.471569
	NCOA7	259.048	395.494	122.601	0.309994	-1.68969	0.00726888	0.471569
	ANLN	2406.4	3506.46	1306.33	0.37255	-1.42449	0.00731085	0.472604
	HPX	2938.87	1586.71	4291.03	2.70436	1.43529	0.0073478	0.473223
	CLIC3	152.546	66.2311	238.861	3.60647	1.85059	0.00737292	0.473223
	KIAA1524	318.007	480.649	155.365	0.32324	-1.62932	0.00739858	0.473223
	MAFB	65.7291	23.654	107.804	4.55756	2.18826	0.00753782	0.473468
	ANK2	246.318	116.378	376.258	3.23308	1.69291	0.00754598	0.473468
	MTHFD1L	161.245	251.678	70.8126	0.281362	-1.8295	0.00758962	0.473468
	CLDN19	3723.84	1998.29	5449.4	2.72704	1.44733	0.0076181	0.473468
	AGXT2	656.626	347.24	966.011	2.78197	1.47611	0.00762178	0.473468
	KIAA0020	499.364	740.842	257.885	0.348097	-1.52244	0.00763613	0.473468
	CLDN7	95.5488	37.8464	153.251	4.0493	2.01767	0.007637	0.473468
	CHEK1	689.04	1012.39	365.689	0.361214	-1.46908	0.0076721	0.474026
	CEP152	160.772	250.732	70.8126	0.282424	-1.82407	0.00778967	0.479659
	TBX2	313.859	154.224	473.493	3.07017	1.61832	0.00782123	0.479975
	TTC39B	231.835	354.81	108.861	0.306816	-1.70455	0.00786864	0.480468
	MELK	947.051	1380.45	513.656	0.372094	-1.42626	0.00792956	0.480468
	LAMB3	540.961	282.901	799.02	2.82438	1.49793	0.00797655	0.480468
	LOX	5156.78	7582.52	2731.04	0.360176	-1.47322	0.0079898	0.480468
	TSPAN5	641.822	943.32	340.323	0.360772	-1.47084	0.00801233	0.480468
	C13orf15	22.5116	39.7387	5.28453	0.132982	-2.9107	0.00801442	0.480468
	HAAO	910.684	493.895	1327.47	2.68776	1.42641	0.00804587	0.480767
	ARSA	755.712	405.902	1105.52	2.72362	1.44552	0.00810059	0.48245
	NKAIN4	441.708	227.078	656.338	2.89036	1.53125	0.00816157	0.482488
	AKR1C4	15.159	2.83848	27.4795	9.68109	3.27517	0.00818319	0.482488
	SLC37A2	75.7685	123.001	28.5364	0.232002	-2.10779	0.00820747	0.482488
	TRIP13	555.067	818.427	291.706	0.356422	-1.48834	0.00824172	0.482782
	ACSL4	13163	19941.2	6384.76	0.320179	-1.64305	0.00826563	0.482782
	KNTC1	1810.87	2620.86	1000.89	0.381893	-1.38876	0.00841609	0.484355
	ACSS2	2848	1559.27	4136.73	2.65299	1.40762	0.00842348	0.484355
	NME1	599.974	881.82	318.128	0.360763	-1.47087	0.00844204	0.484355
	IL6R	756.13	407.794	1104.47	2.70839	1.43743	0.00844546	0.484355
	FABP5	13.357	24.6001	2.11381	0.0859268	-3.54075	0.00846421	0.484355
	WBSCR27	64.6722	23.654	105.691	4.46819	2.15969	0.00847921	0.484355
	PLD1	1083.78	1572.52	595.038	0.378398	-1.40202	0.00851503	0.484877
	MAF	753.543	406.848	1100.24	2.7043	1.43525	0.00856009	0.485919
	GPR37	88.4008	141.924	34.8779	0.245751	-2.02473	0.00863068	0.4884
	SLCO2B1	4004.47	2169.54	5839.4	2.69154	1.42843	0.0087147	0.491623
	ASPM	2534.16	3671.1	1397.23	0.380603	-1.39364	0.0087557	0.492406
	RAD51AP1	669.311	979.274	359.348	0.366953	-1.44633	0.00880453	0.493624
	KIAA1430	1143.43	1654.83	632.029	0.38193	-1.38862	0.00897441	0.5016
	CD4	447.189	232.755	661.623	2.84257	1.5072	0.0090649	0.50286
	ERV3-1	224.148	106.916	341.38	3.19298	1.6749	0.00920544	0.504642
	AFM	136.023	59.608	212.438	3.56392	1.83346	0.00922707	0.504642
	URB1	728.436	1061.59	395.282	0.372349	-1.42527	0.00925439	0.504642
	CENPE	779.66	1134.44	424.876	0.374523	-1.41687	0.00925936	0.504642
	UCHL1	177.411	273.44	81.3817	0.297622	-1.74845	0.00927288	0.504642
	POLA1	414.777	615.003	214.552	0.348863	-1.51927	0.00927885	0.504642
	MPP7	475.267	701.104	249.43	0.355767	-1.491	0.00933191	0.506013
	BUB1B	1238.67	1788.24	689.102	0.385352	-1.37575	0.00938683	0.506844
	CYP2E1	100.612	41.631	159.593	3.83351	1.93866	0.00942124	0.506844
	DSCC1	169.147	261.14	77.1541	0.295451	-1.75901	0.00945604	0.506844
	CHAF1A	391.878	581.888	201.869	0.346921	-1.52732	0.00945886	0.506844
	ABCA5	454.783	238.432	671.135	2.81478	1.49302	0.00955513	0.510497
	TMC6	746.605	1085.24	407.965	0.37592	-1.4115	0.0097747	0.515052
	PBK	776.877	1127.82	425.933	0.37766	-1.40484	0.00987076	0.518215
	ERN2	67.2038	25.5463	108.861	4.26133	2.0913	0.00997729	0.522298
	MMD	3083.82	4455.46	1712.19	0.384289	-1.37974	0.0100433	0.524241
	FARSB	938.923	1356.79	521.054	0.384034	-1.38069	0.0101123	0.525014
	KIF15	500.753	735.165	266.34	0.362286	-1.4648	0.0101159	0.525014
	ZWILCH	383.67	568.641	198.698	0.349426	-1.51694	0.0101485	0.525206
	ZWINT	863.325	1248.93	477.721	0.382504	-1.38645	0.0102281	0.525787
	ATAD5	471.009	692.588	249.43	0.360141	-1.47337	0.0102465	0.525787
	GPR20	46.6194	16.0847	77.1541	4.79674	2.26205	0.0102799	0.526012
	PRPS2	327.604	488.218	166.991	0.342042	-1.54775	0.0104041	0.528137
	HRG	29.095	8.51543	49.6745	5.83347	2.54436	0.0104304	0.528137
	SORL1	3885.69	5625.86	2145.52	0.381367	-1.39075	0.0104377	0.528137
	ZFX	1588.88	896.959	2280.8	2.54282	1.34643	0.010523	0.530959
	CACHD1	444.214	653.796	234.633	0.358878	-1.47843	0.0105519	0.530959
	LOC100134229	55.4562	90.8312	20.0812	0.221082	-2.17734	0.0106072	0.531058
	UGGT1	3993.45	5780.08	2206.82	0.381797	-1.38912	0.0106602	0.531945
	ASAH2	178.468	273.44	83.4955	0.305352	-1.71145	0.0106887	0.531945
	MAOB	1286.06	725.704	1846.41	2.54431	1.34727	0.0107814	0.533955
	NEK3	330.081	491.056	169.105	0.344369	-1.53797	0.0107879	0.533955
	FANCD2	480.858	704.888	256.828	0.364353	-1.45659	0.0109045	0.537425
	EPHX1	4401.07	2426.9	6375.25	2.62691	1.39337	0.0109396	0.537425
	MYBBP1A	812.741	1174.18	451.298	0.384351	-1.3795	0.0109467	0.537425
	MECOM	200.894	305.609	96.1784	0.31471	-1.6679	0.0110165	0.537893
	TRNP1	108.406	170.309	46.5038	0.273056	-1.87273	0.0110684	0.537893
	GBA3	33.2119	10.4077	56.016	5.38214	2.42818	0.0111939	0.540959
	KIF14	640.01	929.128	350.892	0.377658	-1.40485	0.0111974	0.540959
	CDCA4	625.375	908.312	342.437	0.377004	-1.40735	0.0112423	0.541646
	CYP4F12	970.051	544.987	1395.11	2.5599	1.35609	0.0112795	0.541646
	MIR17HG	95.7739	151.385	40.1624	0.265299	-1.91431	0.0113011	0.541646
	CDC6	691.289	1001.04	381.543	0.381148	-1.39158	0.0113543	0.542763
	CYP8B1	201.978	97.4544	306.502	3.14509	1.6531	0.011466	0.543717
	TMPRSS6	401.375	211.94	590.81	2.78763	1.47904	0.0114917	0.543717
	CRB2	441.738	235.594	647.883	2.75	1.45943	0.0115239	0.543717
	RTN4RL2	128.735	57.7157	199.755	3.46102	1.7912	0.0116463	0.546986
	SNTG1	340.538	176.932	504.144	2.84937	1.51064	0.0117068	0.546986
	SPINK4	12.4108	22.7078	2.11381	0.0930874	-3.42527	0.0117197	0.546986
	MR1	180.976	86.1004	275.852	3.20384	1.6798	0.011744	0.546986
	PUS7	480.969	702.996	258.942	0.36834	-1.44089	0.011753	0.546986
	REEP6	2828.71	1599.95	4057.46	2.53598	1.34255	0.0118126	0.546986
	TSKU	886.627	498.626	1274.63	2.55628	1.35405	0.0118698	0.546986
	ST6GALNAC2	49.6794	17.977	81.3817	4.52699	2.17855	0.0118992	0.546986
	CDK1	2399.98	3435.5	1364.46	0.397166	-1.33219	0.0119148	0.546986
	LOC388387	45.5625	16.0847	75.0403	4.66532	2.22198	0.0119385	0.546986
	ENC1	3484.18	5009.91	1958.45	0.390914	-1.35508	0.0119448	0.546986
	NDC80	324.821	481.595	168.048	0.34894	-1.51895	0.0119571	0.546986
	FAM176A	610.85	885.605	336.096	0.37951	-1.39779	0.0119846	0.546986
	PROM1	1258.62	1799.59	717.639	0.398778	-1.32634	0.0121136	0.551487
	CEBPA	3932.14	2204.55	5659.73	2.56729	1.36025	0.0122411	0.555899
	GALT	2328.25	1329.35	3327.14	2.50282	1.32356	0.0123518	0.556873
	UNC93A	614.793	339.671	889.914	2.61993	1.38953	0.0123594	0.556873
	GPR133	1415.83	810.858	2020.8	2.49218	1.31741	0.0123852	0.556873
	MCM10	338.037	499.572	176.503	0.353309	-1.501	0.0124307	0.556894
	TBC1D7	969.276	1388.96	549.591	0.395685	-1.33758	0.012447	0.556894
	HR	153.799	71.9081	235.69	3.27766	1.71266	0.0125763	0.561298
	TUBA1B	4612.59	6650.55	2574.62	0.387129	-1.36911	0.0126611	0.56232
	LDLRAD3	130.359	201.532	59.1867	0.293684	-1.76766	0.0127728	0.563353
	TM6SF2	335.837	175.986	495.688	2.81664	1.49398	0.0128024	0.563353
	HTR1D	291.885	150.439	433.331	2.88044	1.52629	0.0128558	0.563353
	FGF17	28.0381	8.51543	47.5607	5.58524	2.48162	0.0128833	0.563353
	SLC38A3	3538.55	2003.96	5073.14	2.53155	1.34002	0.0129594	0.563353
	MCM5	1092.42	1560.22	624.631	0.400349	-1.32067	0.0129776	0.563353
	TMEM48	1655.58	2357.83	953.328	0.404325	-1.30641	0.0129781	0.563353
	SULT1C2	365.964	193.963	537.965	2.77355	1.47173	0.012994	0.563353
	C19orf77	759.723	427.664	1091.78	2.5529	1.35214	0.0129945	0.563353
	CHI3L1	1497.81	863.843	2131.78	2.46778	1.30322	0.013242	0.572716
	BRCA2	310.297	458.887	161.706	0.352388	-1.50476	0.0133638	0.575657
	C1R	3397.38	1933	4861.76	2.51514	1.33064	0.0133734	0.575657
	CDC45	127.465	196.801	58.1298	0.295373	-1.75939	0.0135432	0.579423
	CYP3A43	50.6809	18.9232	82.4386	4.35649	2.12317	0.0135885	0.579423
	MYCN	303.981	449.425	158.536	0.352752	-1.50327	0.0137453	0.584737
	UGT1A9	216.166	107.862	324.47	3.00819	1.5889	0.013795	0.585268
	SLC6A13	355.671	189.232	522.111	2.75911	1.4642	0.0138222	0.585268
	LOC285733	2196.45	1269.75	3123.15	2.45967	1.29847	0.0138735	0.586076
	PCSK5	478.296	694.481	262.112	0.377422	-1.40575	0.0139421	0.586504
	CCDC64	138.678	212.886	64.4712	0.302844	-1.72335	0.0139482	0.586504
	PLK4	431.914	629.196	234.633	0.372909	-1.4231	0.0140291	0.58854
	ABLIM1	2678.05	3813.02	1543.08	0.404687	-1.30512	0.0140865	0.589587
	SLC4A7	881.741	1259.34	504.144	0.400325	-1.32076	0.0141263	0.589894
	POLR3G	53.0908	86.1004	20.0812	0.23323	-2.10018	0.0141971	0.590765
	SYN3	82.7239	130.57	34.8779	0.26712	-1.90444	0.0142126	0.590765
	UHRF1	213.748	320.748	106.747	0.332808	-1.58724	0.0142447	0.590765
	FHDC1	84.6716	133.408	35.9348	0.269359	-1.8924	0.0143451	0.593573
	PRAP1	4860.41	2741.02	6979.8	2.54642	1.34847	0.014392	0.594162
	NKD1	6844	9905.34	3782.66	0.381881	-1.3888	0.0146001	0.601385
	TMC4	142.45	67.1773	217.722	3.24101	1.69645	0.0146699	0.601863
	CYP3A7	29.5681	9.46159	49.6745	5.25013	2.39235	0.0146868	0.601863
	FAM116B	48.094	17.977	78.211	4.35061	2.12122	0.0147111	0.601863
	C1S	4499.82	2554.63	6445.01	2.52287	1.33507	0.0147759	0.603155
	CIT	955.139	1359.63	550.648	0.404998	-1.30401	0.014834	0.604169
	INCENP	1143.67	1623.61	663.736	0.408803	-1.29052	0.014914	0.605712
	SEMA7A	492.57	712.458	272.682	0.382734	-1.38559	0.0149603	0.605712
	CENPF	4366.66	6247.49	2485.84	0.397895	-1.32954	0.0149719	0.605712
	DIAPH3	279.662	413.471	145.853	0.352752	-1.50327	0.0150133	0.606038
	ZNF467	277.421	144.762	410.079	2.83278	1.50222	0.0150643	0.606038
	GSTA4	2560.5	1487.36	3633.64	2.44301	1.28866	0.0151096	0.606038
	CENPM	141.155	215.724	66.585	0.308658	-1.69592	0.015122	0.606038
	MBL2	415.915	604.595	227.235	0.375846	-1.41179	0.0152735	0.607957
	AQP9	904.917	1287.72	522.111	0.405453	-1.30239	0.0152993	0.607957
	LOC100505881	729.544	1042.67	416.421	0.39938	-1.32417	0.0153248	0.607957
	SERPINE2	2789.9	3960.62	1619.18	0.408819	-1.29046	0.0153428	0.607957
	ANO9	1856.3	1086.19	2626.41	2.418	1.27381	0.0153621	0.607957
	BUB1	1114.99	1581.03	648.94	0.410453	-1.28471	0.0154715	0.610957
	FAM69C	39.0393	64.3388	13.7398	0.213553	-2.22733	0.0155607	0.61157
	ACHE	113.742	52.0387	175.446	3.37146	1.75337	0.0155881	0.61157
	DMGDH	1407.13	824.104	1990.15	2.41493	1.27198	0.0156454	0.612029
	GSTO1	1263.51	1788.24	738.777	0.413131	-1.27533	0.0157076	0.612029
	RAD54L	584.499	839.243	329.754	0.392919	-1.3477	0.0157446	0.612029
	UTP20	542.485	780.581	304.389	0.389951	-1.35863	0.0157682	0.612029
	KIF18B	465.302	672.719	257.885	0.383347	-1.38328	0.0158301	0.61312
	KIF11	1003.22	1423.02	583.412	0.409981	-1.28637	0.015894	0.614288
	DEFB1	8.5708	16.0847	1.05691	0.0657087	-3.92777	0.0159686	0.614487
	NTNG1	45.5071	17.0309	73.9834	4.34408	2.11905	0.0159835	0.614487
	IPO7	4504.42	6431.04	2577.79	0.400836	-1.31892	0.0160007	0.614487
	FBXO5	330.997	484.433	177.56	0.366531	-1.44799	0.0160555	0.615293
	LRRC16B	113.214	52.0387	174.389	3.35115	1.74465	0.0161675	0.618278
	NPTXR	2209.06	1298.13	3119.98	2.40345	1.2651	0.0164494	0.627738
	CDC7	483.943	697.319	270.568	0.388011	-1.36583	0.0166269	0.633182
	IL11RA	627.953	358.594	897.312	2.50231	1.32326	0.016783	0.635453
	ESCO2	118.311	181.662	54.9591	0.302534	-1.72483	0.0167915	0.635453
	RALGPS1	451.894	251.678	652.11	2.59105	1.37354	0.0168498	0.636201
	DLGAP5	1007.81	1425.86	589.753	0.413612	-1.27365	0.0169021	0.636201
	RTKN2	258.293	381.302	135.284	0.354795	-1.49494	0.0169196	0.636201
	CAD	2299.14	3244.38	1353.9	0.417305	-1.26083	0.0169645	0.636201
	KIF2C	1668.65	2351.2	986.092	0.419399	-1.25361	0.0169864	0.636201
	SNORD54	5.20387	10.4077	0	0	#NAME?	0.0170349	0.636704
	BLM	178.271	267.763	88.78	0.331562	-1.59265	0.0170982	0.63776
	RDH5	110.627	51.0926	170.162	3.33046	1.73572	0.017147	0.63827
	AKR1D1	927.413	542.149	1312.68	2.42125	1.27575	0.0172182	0.639607
	ITGAV	2388.17	3366.43	1409.91	0.418815	-1.25562	0.0175541	0.650755
	CDC25A	442.986	638.657	247.316	0.387243	-1.36869	0.0176105	0.651518
	TTK	1006.5	1421.13	591.867	0.416476	-1.26369	0.0177615	0.65477
	KIAA0101	820.804	1162.83	478.778	0.411735	-1.28021	0.0178392	0.65477
	SNHG4	222.706	330.209	115.203	0.348878	-1.51921	0.0179289	0.65529
	TRPV2	375.757	207.209	544.306	2.62685	1.39333	0.0180166	0.65717
	ECE1	941.016	553.503	1328.53	2.40022	1.26317	0.018208	0.662823
	FABP3	118.277	55.8234	180.731	3.23755	1.6949	0.0183181	0.665497
	CENPJ	362.91	526.064	199.755	0.379716	-1.39701	0.0184111	0.667539
	SLC16A2	797.615	466.456	1128.77	2.41989	1.27494	0.0184921	0.669142
	TCN2	286.908	154.224	419.591	2.72066	1.44396	0.0186341	0.672938
	VPS13A	1012.09	1424.92	599.265	0.420562	-1.24961	0.018995	0.684612
	C1orf115	1894.33	1131.61	2657.06	2.34804	1.23146	0.0190336	0.684645
	FAM63A	962.798	569.588	1356.01	2.38069	1.25138	0.0191193	0.686369
	PIF1	303.84	442.802	164.877	0.372349	-1.42527	0.0192275	0.688621
	PRKDC	4815.03	6830.32	2799.74	0.409899	-1.28666	0.019276	0.688621
	ANGPTL4	499.631	284.794	714.468	2.50872	1.32695	0.0192958	0.688621
	CA3	105.453	49.2003	161.706	3.2867	1.71664	0.0193659	0.689472
	CCT6B	62.9208	26.4924	99.3491	3.75009	1.90693	0.0193955	0.689472
	FKBP5	763.847	1079.57	448.128	0.415099	-1.26847	0.0195564	0.693058
	TM7SF2	2711.14	1613.2	3809.09	2.3612	1.23952	0.0195727	0.693058
	FBLN5	421.546	237.486	605.607	2.55007	1.35054	0.019769	0.695937
	RFWD3	687.611	973.597	401.624	0.412515	-1.27748	0.0198239	0.696519
	MKI67	3878.33	5471.64	2285.03	0.417613	-1.25976	0.0199401	0.69925
	ZNF117	363.88	202.478	525.282	2.59427	1.37533	0.0200495	0.701245
	NCRNA00086	78.8044	35.0079	122.601	3.5021	1.80822	0.0200742	0.701245
	ARRDC3	577.076	333.994	820.158	2.45561	1.29608	0.0201323	0.701926
	NUP93	546.35	777.743	314.958	0.404964	-1.30413	0.0202092	0.703258
	NAT8	219.394	323.586	115.203	0.356018	-1.48998	0.0204602	0.710051
	GOT1	835.353	1176.08	494.632	0.420578	-1.24955	0.0205081	0.710051
	SYTL2	118.222	56.7695	179.674	3.16497	1.66219	0.0205608	0.710051
	C17orf91	337.815	187.339	488.29	2.60645	1.38208	0.0207877	0.71258
	PDE11A	985.99	1383.28	588.696	0.425579	-1.2325	0.0208292	0.71258
	PBXIP1	2945.65	1759.86	4131.44	2.3476	1.23119	0.0208461	0.71258
	SMC4	2646.2	3707.05	1585.36	0.42766	-1.22546	0.0208525	0.71258
	PPAP2A	536.713	310.34	763.085	2.45887	1.29799	0.0209402	0.71258
	UTRN	2621.36	3671.1	1571.62	0.428106	-1.22396	0.0209571	0.71258
	ASPDH	281.678	153.278	410.079	2.6754	1.41975	0.0209871	0.71258
	CDCA3	567.941	806.127	329.754	0.40906	-1.28962	0.0210498	0.713378
	STARD13	522.505	742.735	302.275	0.406976	-1.29699	0.0215263	0.726425
	GART	1655.76	2309.57	1001.95	0.433823	-1.20482	0.0216383	0.726425
	EPB41L2	1072.66	1500.61	644.712	0.429634	-1.21882	0.0216543	0.726425
	LOC650368	39.0947	63.3926	14.7967	0.233413	-2.09904	0.0216601	0.726425
	APOC1P1	165.234	84.2081	246.259	2.92441	1.54814	0.0216748	0.726425
	CNGA1	84.9244	38.7925	131.056	3.37839	1.75634	0.0217366	0.727031
	LRG1	562.626	797.612	327.641	0.410777	-1.28357	0.0217729	0.727031
	OSTBETA	51.727	82.3158	21.1381	0.256793	-1.96132	0.0218475	0.727451
	PRR15L	128.932	63.3926	194.471	3.06771	1.61716	0.021918	0.727451
	C6orf97	81.3359	36.9002	125.772	3.40843	1.76911	0.0219204	0.727451
	DEPDC1	1078.09	1507.23	648.94	0.430551	-1.21574	0.0219457	0.727451
	WDHD1	490.758	698.265	283.251	0.405649	-1.3017	0.0220227	0.728224
	PBLD	1934.23	1172.29	2696.16	2.29991	1.20158	0.0220893	0.728224
	FGG	56039.3	24686.2	87392.3	3.54012	1.8238	0.0222078	0.729799
	SPIB	74.1591	33.1156	115.203	3.47881	1.79859	0.0222174	0.729799
	TMEM86B	980.604	590.403	1370.81	2.32181	1.21525	0.0226148	0.741026
	SLC25A20	580.916	340.617	821.215	2.41096	1.26961	0.0226408	0.741026
	TIMP2	1141.2	690.696	1591.7	2.30449	1.20445	0.0227676	0.743836
	MCM8	1087.52	1517.64	657.395	0.43317	-1.207	0.0228326	0.744354
	FNIP2	363.187	521.333	205.04	0.393298	-1.3463	0.0229054	0.744354
	SNORD1C	4.73079	9.46159	0	0	#NAME?	0.0229473	0.744354
	AQP7	252.498	137.193	367.803	2.68092	1.42273	0.0230411	0.746064
	COPZ2	48.5117	19.8693	77.1541	3.88307	1.9572	0.0230918	0.746374
	TTYH1	567.161	801.396	332.925	0.415431	-1.26732	0.0233229	0.752505
	GAS6	205.013	108.808	301.218	2.76834	1.46902	0.0235225	0.755508
	CENPA	297.217	429.556	164.877	0.383832	-1.38145	0.0235637	0.755508
	FAM64A	324.595	467.402	181.788	0.388932	-1.36241	0.0235663	0.755508
	GINS1	899.819	1257.44	542.192	0.431186	-1.21362	0.0235832	0.755508
	DOK6	436.585	621.626	251.543	0.404654	-1.30524	0.0236239	0.755508
	MCM6	1107.22	1542.24	672.192	0.435854	-1.19808	0.0237122	0.755875
	HRASLS2	11.9883	2.83848	21.1381	7.44699	2.89666	0.0237186	0.755875
	CDCA5	914.036	1276.37	551.704	0.432246	-1.21008	0.0238373	0.757217
	FLJ10661	46.8854	74.7465	19.0243	0.254517	-1.97416	0.0238441	0.757217
	GOT2	5689.02	3355.08	8022.97	2.39129	1.25779	0.0239393	0.758872
	DDX10	196.078	288.578	103.577	0.35892	-1.47826	0.0239798	0.758872
	RNASET2	1042.72	1452.35	633.086	0.435904	-1.19792	0.0241419	0.760945
	TYRO3	830.426	1160.94	499.916	0.430614	-1.21553	0.0241553	0.760945
	ITGB3BP	330.493	474.972	186.015	0.391634	-1.35242	0.0241889	0.760945
	DKK4	48.8331	77.585	20.0812	0.258828	-1.94993	0.0242186	0.760945
	SHBG	145.233	73.8004	216.666	2.93583	1.55377	0.0242547	0.760945
	SLC6A9	196.306	104.077	288.535	2.77231	1.47109	0.0243533	0.762714
	NCAPH	406.313	579.049	233.576	0.403379	-1.30979	0.0244692	0.762714
	HPR	283.042	157.062	409.022	2.6042	1.38084	0.0245137	0.762714
	CELF3	92.0458	43.5233	140.568	3.22973	1.69141	0.0245194	0.762714
	LHPP	296.812	165.578	428.047	2.58517	1.37026	0.024521	0.762714
	CST4	7.62464	14.1924	1.05691	0.0744699	-3.7472	0.0246104	0.76288
	SNORA9	7.62464	14.1924	1.05691	0.0744699	-3.7472	0.0246104	0.76288
	TSPAN32	47.9832	19.8693	76.0972	3.82988	1.9373	0.0247249	0.764249
	SPP2	69.5138	31.2232	107.804	3.45269	1.78772	0.0247387	0.764249
	SLC7A1	376.986	538.364	215.609	0.400488	-1.32017	0.0248325	0.764568
	MAD2L1	965.537	1344.49	586.582	0.436286	-1.19666	0.0248995	0.764568
	KIF18A	524.729	740.842	308.616	0.416575	-1.26335	0.024965	0.764568
	PNO1	267.946	387.925	147.967	0.381431	-1.39051	0.0249947	0.764568
	LAMB2	4223.32	2538.54	5908.1	2.32736	1.21869	0.0250004	0.764568
	TAOK3	762.124	458.887	1065.36	2.32162	1.21513	0.0250799	0.764568
	CLIP3	146.234	74.7465	217.722	2.91281	1.54241	0.0250873	0.764568
	ESPL1	1134.82	1576.3	693.33	0.439846	-1.18493	0.0250882	0.764568
	POLA2	388.255	553.503	223.007	0.402901	-1.3115	0.0251698	0.764568
	NRBP2	1012.35	616.896	1407.8	2.28207	1.19034	0.0251968	0.764568
	SERPINF2	38270.6	18347	58194.3	3.17187	1.66534	0.025212	0.764568
	LIPC	1637.94	1006.71	2269.18	2.25404	1.17252	0.0252751	0.765203
	ECHDC2	993.458	605.542	1381.37	2.28122	1.18981	0.0254128	0.767073
	ARHGAP11A	1054.15	1464.65	643.655	0.439459	-1.1862	0.025441	0.767073
	TMEM14A	1609.82	990.628	2229.01	2.2501	1.16999	0.0255948	0.767073
	BOP1	40.0962	64.3388	15.8536	0.246408	-2.02088	0.0256266	0.767073
	CD248	134.468	68.1234	200.812	2.94777	1.55962	0.0256959	0.767073
	ADCK5	289.107	161.793	416.421	2.57378	1.36389	0.0257667	0.767073
	CCDC69	169.713	88.9389	250.487	2.81639	1.49385	0.0257981	0.767073
	CD163L1	275.337	153.278	397.396	2.59266	1.37443	0.0258003	0.767073
	MZT1	686.272	960.351	412.193	0.429211	-1.22024	0.0258858	0.767073
	C17orf73	160.004	83.262	236.747	2.8434	1.50761	0.0259969	0.767125
	CLIP1	1507.73	929.128	2086.33	2.24547	1.16702	0.0260503	0.767125
	CHEK2	579.124	813.697	344.551	0.423439	-1.23977	0.0260684	0.767125
	SFXN3	533.738	316.017	751.46	2.37791	1.24969	0.0261264	0.767125
	CD36	2426.64	1490.2	3363.07	2.25679	1.17427	0.0261304	0.767125
	TEF	1152.88	707.727	1598.04	2.25799	1.17504	0.026141	0.767125
	TMEM82	199.311	106.916	291.706	2.72837	1.44804	0.0261951	0.767473
	INPP1	52.2554	82.3158	22.195	0.269632	-1.89093	0.0262551	0.767994
	ALDH1L1	2759.45	1690.79	3828.11	2.2641	1.17894	0.0263023	0.768137
	DUSP9	4969.31	2984.18	6954.44	2.33043	1.2206	0.0265472	0.774044
	HABP2	2183.98	1347.33	3020.63	2.24194	1.16475	0.0268098	0.779872
	SFXN5	1001.42	614.057	1388.77	2.26164	1.17737	0.0268776	0.779921
	TENC1	385.416	547.826	223.007	0.407076	-1.29663	0.0269659	0.781236
	PRMT3	483.772	682.18	285.364	0.418312	-1.25735	0.0270643	0.78284
	MOGAT3	528.564	314.125	743.004	2.36532	1.24203	0.0271965	0.785414
	RCC1	529.792	744.627	314.958	0.422974	-1.24136	0.0273514	0.786269
	CHAC2	33.307	53.931	12.6829	0.235168	-2.08824	0.027391	0.786269
	GLDN	68.4569	31.2232	105.691	3.38499	1.75915	0.0274304	0.786269
	FGA	67808.1	29911.9	105704	3.53386	1.82124	0.0274853	0.786269
	FAM72D	28.9385	47.3079	10.5691	0.22341	-2.16224	0.027584	0.786831
	DPYS	4998.19	3014.46	6981.91	2.31614	1.21172	0.0277066	0.786831
	NUP35	354.143	504.303	203.983	0.404485	-1.30584	0.0277326	0.786831
	RASL11A	20.222	6.62311	33.821	5.10651	2.35234	0.02777	0.786831
	BST1	22.2805	7.56927	36.9917	4.88709	2.28897	0.0277919	0.786831
	UBA7	103.757	51.0926	156.422	3.06154	1.61426	0.0278087	0.786831
	RAB26	546.34	326.425	766.256	2.34742	1.23108	0.027964	0.786957
	NEIL3	116.111	174.093	58.1298	0.3339	-1.58251	0.0280014	0.786957
	RHBDL1	284.935	160.847	409.022	2.54293	1.34649	0.0280015	0.786957
	ASS1	5039.39	3041.9	7036.87	2.31332	1.20996	0.0280298	0.786957
	MERTK	307.356	175.039	439.673	2.51185	1.32875	0.0281853	0.788207
	PRF1	35.2546	56.7695	13.7398	0.242027	-2.04676	0.0282009	0.788207
	ACY3	123.174	62.4465	183.901	2.94495	1.55824	0.0282045	0.788207
	GATM	10868.3	6237.08	15499.5	2.48506	1.31328	0.0285409	0.795821
	AQP6	192.607	104.077	281.137	2.70123	1.43361	0.0285646	0.795821
	CYP19A1	214.027	117.324	310.73	2.64849	1.40517	0.0288324	0.799671
	FLJ35776	124.431	185.447	63.4143	0.341954	-1.54813	0.0293259	0.811283
	GSG2	111.743	167.47	56.016	0.334483	-1.57999	0.0293586	0.811283
	NOP14	738.467	1025.64	451.298	0.440018	-1.18437	0.0293971	0.811283
	AMY2B	99.6404	49.2003	150.081	3.0504	1.609	0.0294858	0.811529
	TAF4B	93.2123	140.978	45.4469	0.32237	-1.63321	0.0297396	0.817278
	PCNA	2052.15	2823.34	1280.97	0.453707	-1.14017	0.0298664	0.819521
	VRK1	325.873	463.618	188.129	0.405785	-1.30121	0.0302263	0.826684
	NCRNA00341	618.501	375.625	861.378	2.29318	1.19735	0.0302283	0.826684
	CPNE7	545.651	762.604	328.697	0.43102	-1.21417	0.0302639	0.826684
	LEO1	717.989	996.305	439.673	0.441303	-1.18016	0.0303591	0.826853
	HAUS6	1046.5	1441.95	651.054	0.45151	-1.14717	0.0306053	0.831472
	FAM72B	72.2608	110.701	33.821	0.305517	-1.71067	0.0306223	0.831472
	ELMO1	1856.78	2549.9	1163.65	0.456353	-1.13178	0.0307831	0.83433
	POU6F1	108.82	54.8772	162.763	2.96596	1.5685	0.0308194	0.83433
	MVD	1250.5	782.473	1718.53	2.19628	1.13506	0.0310236	0.837361
	CYP11A1	80.6967	38.7925	122.601	3.16043	1.66012	0.0311148	0.838423
	TCOF1	1254.59	1723.9	785.28	0.455525	-1.1344	0.0311553	0.838423
	PELI1	414.018	582.834	245.202	0.420707	-1.24911	0.0312398	0.839454
	NECAB2	60.2231	27.4386	93.0076	3.38966	1.76114	0.0313417	0.840947
	POLQ	541.811	755.981	327.641	0.433398	-1.20624	0.0314628	0.842951
	SNORD23	26.0446	42.5771	9.51215	0.22341	-2.16224	0.0315685	0.844538
	MAK16	238.841	343.456	134.227	0.390813	-1.35545	0.0318376	0.850486
	CCNA2	1610.48	2207.39	1013.57	0.459172	-1.12289	0.0320266	0.853043
	PRPS1	802.349	1107.95	496.745	0.448346	-1.15732	0.0320385	0.853043
	SYT12	100.113	50.1464	150.081	2.99285	1.58152	0.0320742	0.853043
	ZNF862	269.997	154.224	385.77	2.50137	1.32272	0.0322355	0.853671
	TSPAN4	898.339	1237.58	559.103	0.451773	-1.14633	0.0322484	0.853671
	APCDD1	450.299	631.088	269.511	0.427057	-1.2275	0.0322929	0.853671
	RUVBL1	795.031	1097.54	492.518	0.448745	-1.15603	0.0323471	0.853671
	SLC2A14	304.13	175.986	432.274	2.45631	1.29649	0.0323798	0.853671
	MCC	147.441	216.67	78.211	0.360968	-1.47006	0.0325339	0.856492
	SLC2A1	2464.44	3381.57	1547.31	0.457571	-1.12793	0.0325905	0.856738
	WDR3	1258.23	1724.85	791.622	0.458952	-1.12359	0.0327417	0.859469
	CITED2	1012.41	633.926	1390.89	2.19408	1.13362	0.0328152	0.860157
	BMF	2552.63	1603.74	3501.53	2.18335	1.12654	0.0330012	0.862087
	CYR61	246.214	352.917	139.511	0.395309	-1.33895	0.0330209	0.862087
	C6	89.8767	44.4695	135.284	3.04217	1.6051	0.0331089	0.862087
	FRY	271.172	386.979	155.365	0.401482	-1.31659	0.0331238	0.862087
	STARD10	2750	1725.79	3774.21	2.18694	1.12891	0.0331677	0.862087
	NUP205	2124.8	2909.44	1340.16	0.460624	-1.11834	0.0332184	0.862087
	PTGIS	543.95	331.156	756.744	2.28516	1.1923	0.0332211	0.862087
	TPX2	4601.05	6360.08	2842.02	0.446853	-1.16213	0.033429	0.866245
	RAD51	189.983	275.332	104.634	0.380027	-1.39583	0.0335698	0.868139
	RASGRP2	47.3994	20.8155	73.9834	3.55424	1.82954	0.0335977	0.868139
	FAM19A5	78.6323	119.216	38.0486	0.319157	-1.64766	0.0338633	0.871285
	LBP	330.557	193.963	467.152	2.40847	1.26811	0.0339642	0.871412
	GJB6	158.709	231.809	85.6093	0.36931	-1.4371	0.0340913	0.873439
	PTGR1	815.733	509.033	1122.43	2.20503	1.1408	0.0341958	0.874883
	IL32	1686.61	1069.16	2304.05	2.15501	1.1077	0.0343002	0.876319
	SGK2	108.765	55.8234	161.706	2.89675	1.53444	0.0344724	0.876776
	GPSM2	401.441	562.964	239.917	0.426168	-1.23051	0.0344991	0.876776
	TK1	1043.52	1429.65	657.395	0.459831	-1.12083	0.0345669	0.876776
	LSS	3098.51	1947.19	4249.82	2.18253	1.126	0.0345914	0.876776
	C12orf48	580.206	804.235	356.177	0.442877	-1.17502	0.0346409	0.876776
	AKR1B10	25.5716	41.631	9.51215	0.228487	-2.12981	0.0346563	0.876776
	SOBP	399.493	560.126	238.861	0.426441	-1.22958	0.0347487	0.876776
	MYBPH	34.5757	14.1924	54.9591	3.87243	1.95324	0.0348056	0.876776
	SELM	10.9314	2.83848	19.0243	6.70229	2.74465	0.0348131	0.876776
	OSGIN1	478.689	290.471	666.907	2.29595	1.19909	0.0348568	0.876776
	PARP9	331.03	194.909	467.152	2.39677	1.26109	0.0348973	0.876776
	DKC1	1435.27	1959.49	911.052	0.464942	-1.10488	0.0350693	0.878294
	EPO	430.313	259.248	601.379	2.31971	1.21394	0.0350795	0.878294
	KLF11	181.731	100.293	263.169	2.62401	1.39177	0.0351027	0.878294
	ADCY10	371.756	221.401	522.111	2.35821	1.23769	0.035199	0.879492
	GAS2L3	279.073	396.441	161.706	0.407896	-1.29373	0.035344	0.8819
	NUF2	880.03	1207.3	552.761	0.45785	-1.12705	0.0354423	0.883139
	CD9	308.081	180.716	435.445	2.40955	1.26876	0.0357793	0.884774
	FAM60A	1018.67	1393.69	643.655	0.461835	-1.11455	0.0358018	0.884774
	FEN1	799.732	1098.49	500.973	0.456056	-1.13272	0.0358213	0.884774
	AURKB	1000.56	1369.09	632.029	0.461641	-1.11516	0.035886	0.884774
	LOC100507567	127.125	67.1773	187.072	2.78475	1.47755	0.035946	0.884774
	AOX1	504.588	308.448	700.728	2.27179	1.18383	0.036008	0.884774
	NOP56	3860.82	5301.33	2420.31	0.456548	-1.13116	0.036042	0.884774
	CSDA	1066.7	1458.03	675.362	0.463202	-1.11029	0.0360543	0.884774
	GINS4	183.194	264.924	101.463	0.382988	-1.38463	0.0361009	0.884774
	CCL27	6.28606	0.946159	11.626	12.2875	3.61912	0.0361503	0.884774
	MAML2	210.099	301.825	118.373	0.392193	-1.35037	0.0362863	0.884774
	SHCBP1	329.044	463.618	194.471	0.419463	-1.25338	0.0363571	0.884774
	C14orf1	2584.35	1639.69	3529.01	2.15224	1.10584	0.0363685	0.884774
	SPINT2	26.8704	10.4077	43.3331	4.16354	2.05781	0.0364485	0.884774
	PAK6	57.1078	26.4924	87.7231	3.31125	1.72738	0.0364598	0.884774
	AQP10	139.365	74.7465	203.983	2.72899	1.44837	0.036482	0.884774
	RBKS	335.037	198.693	471.38	2.3724	1.24635	0.0366841	0.888201
	NPNT	5285.96	3280.33	7291.59	2.22282	1.15239	0.0369021	0.888201
	MTBP	151.92	221.401	82.4386	0.372349	-1.42527	0.0369532	0.888201
	RRP12	320.252	451.318	189.186	0.419186	-1.25434	0.0369745	0.888201
	ACSL5	8945.17	5380.8	12509.5	2.32484	1.21713	0.03698	0.888201
	HMGB2	3839.2	5264.43	2413.97	0.458544	-1.12487	0.036997	0.888201
	CORO1A	45.5216	70.9619	20.0812	0.282986	-1.8212	0.0369987	0.888201
	RBP5	449.564	273.44	625.688	2.28821	1.19422	0.0370145	0.888201
	SLC39A11	803.265	1101.33	505.201	0.458719	-1.12432	0.0371181	0.888839
	SDCCAG3	603.382	832.62	374.144	0.449358	-1.15406	0.0371389	0.888839
	MXRA8	931.514	589.457	1273.57	2.16058	1.11142	0.037217	0.889535
	ATIC	1607.94	2187.52	1028.37	0.470107	-1.08894	0.0374617	0.893493
	ABAT	1668.22	1067.27	2269.18	2.12615	1.08825	0.0375097	0.893493
	NOC3L	326.15	458.887	193.414	0.421484	-1.24645	0.0376212	0.893493
	FBXL16	497.884	305.609	690.159	2.25831	1.17524	0.0376375	0.893493
	C9orf100	496.123	687.857	304.389	0.442517	-1.17619	0.0377079	0.893493
	OTUD6B	175.403	253.571	97.2353	0.383464	-1.38284	0.0377391	0.893493
	GUCY2D	60.1678	28.3848	91.9507	3.23944	1.69574	0.0377755	0.893493
	PCK2	2640.04	1681.32	3598.76	2.14043	1.0979	0.0378607	0.894283
	FAM20C	1026.1	652.85	1399.34	2.14344	1.09993	0.0380936	0.894283
	KIF23	889.572	1215.81	563.33	0.463336	-1.10987	0.0381293	0.894283
	PCOLCE	2814.82	1792.02	3837.62	2.1415	1.09862	0.0382543	0.894283
	PNPT1	432.463	601.757	263.169	0.437335	-1.19319	0.0382707	0.894283
	PPARA	2669.47	1702.14	3636.81	2.13661	1.09532	0.03839	0.894283
	KIFC1	949.865	1296.24	603.493	0.465573	-1.10292	0.0385043	0.894283
	RPIA	271.338	384.14	158.536	0.412703	-1.27683	0.0385939	0.894283
	SERPINE1	7279.89	10096.5	4463.31	0.442067	-1.17766	0.0386467	0.894283
	CEBPD	253.225	359.54	146.91	0.408605	-1.29122	0.038658	0.894283
	FUT2	111.77	58.6618	164.877	2.81064	1.4909	0.0387024	0.894283
	RTTN	336.473	472.133	200.812	0.425329	-1.23335	0.0387146	0.894283
	CDH1	2185.64	1400.31	2970.96	2.12164	1.08518	0.0387898	0.894283
	C3orf26	272.813	386.033	159.593	0.413417	-1.27433	0.0387941	0.894283
	WDYHV1	254.7	361.433	147.967	0.409389	-1.28845	0.0388786	0.894978
	IRS1	2642.83	1687.95	3597.7	2.13141	1.09181	0.0389228	0.894978
	CCNF	557.946	769.227	346.665	0.450666	-1.14987	0.039414	0.903834
	PAGE4	31.9888	13.2462	50.7314	3.82988	1.9373	0.0394572	0.903834
	MYO7A	995.385	635.819	1354.95	2.13104	1.09155	0.0398778	0.912318
	CLSPN	148.553	215.724	81.3817	0.377249	-1.40641	0.0401999	0.918529
	STRADB	1171.42	752.196	1590.64	2.11466	1.08043	0.040323	0.919034
	PHYH	1507.88	971.705	2044.05	2.10357	1.07284	0.0403738	0.919034
	VARS	1340.53	1817.57	863.491	0.47508	-1.07376	0.0407151	0.922474
	WDR4	72.8446	109.754	35.9348	0.327411	-1.61083	0.040728	0.922474
	PALM	498.72	309.394	688.045	2.22385	1.15306	0.0412588	0.933318
	CIDEB	1527.6	986.844	2068.36	2.09594	1.0676	0.0413095	0.933318
	FKBP1B	767.805	488.218	1047.39	2.14534	1.10121	0.0417147	0.9413
	HEPACAM	1445.01	1955.71	934.304	0.477731	-1.06573	0.0418755	0.943644
	HEATR1	1513.62	2047.49	979.751	0.478514	-1.06337	0.0421776	0.948213
	MARS2	177.934	255.463	100.406	0.393036	-1.34727	0.0422397	0.948435
	TMEM139	726.551	461.725	991.377	2.14711	1.1024	0.042437	0.951384
	CENPH	369.916	514.71	225.121	0.437374	-1.19306	0.0424758	0.951384
	CENPO	372.865	518.495	227.235	0.438258	-1.19015	0.0427395	0.956113
	EFNA1	5500.28	3464.83	7535.73	2.17492	1.12096	0.0429214	0.957637
	RAD54B	369.442	513.764	225.121	0.438179	-1.19041	0.0429625	0.957637
	LOXL1	35.0488	15.1385	54.9591	3.63041	1.86013	0.0429658	0.957637
	TAPBP	1295.27	839.243	1751.29	2.08675	1.06126	0.0431983	0.960462
	CHSY3	51.8931	79.4773	24.3088	0.305858	-1.70906	0.0432994	0.961533
	MCM2	1520.69	2053.16	988.206	0.481309	-1.05497	0.0437831	0.967908
	CETN2	1138.48	737.058	1539.91	2.08927	1.063	0.043833	0.967908
	AGPS	2438.72	3297.36	1580.07	0.479193	-1.06132	0.0439684	0.967971
	KLC4	1675.35	1089.97	2260.72	2.0741	1.05249	0.0440867	0.967971
	ADAMTSL4	1053.5	681.234	1425.76	2.09291	1.06551	0.0441051	0.967971
	MID1IP1	1458	948.051	1967.96	2.07579	1.05366	0.0441109	0.967971
	CENPW	262.183	369.002	155.365	0.421041	-1.24797	0.0442214	0.967971
	SLC38A5	161.824	232.755	90.8938	0.390513	-1.35656	0.0442748	0.967971
	PEPD	3637.49	2336.07	4938.92	2.1142	1.08011	0.0442821	0.967971
	SLC15A1	370.895	227.078	514.713	2.26668	1.18058	0.0443469	0.968222
	CRYL1	1370.43	891.282	1849.58	2.0752	1.05325	0.0444524	0.969118
	RBP2	982.758	634.873	1330.64	2.09592	1.06759	0.0444946	0.969118
	EML6	315.927	191.124	440.729	2.30599	1.20538	0.0449611	0.974091
	UCK2	887.177	1202.57	571.786	0.475471	-1.07257	0.0449678	0.974091
	EXD3	46.8156	21.7617	71.8695	3.30258	1.72359	0.0449925	0.974091
	PDE4C	508.206	318.856	697.557	2.18769	1.12941	0.045024	0.974091
	HPRT1	493.033	677.45	308.616	0.455556	-1.1343	0.0450318	0.974091
	ORC1	570.493	780.581	360.405	0.461713	-1.11493	0.0451212	0.974091
	DEK	3071.67	4157.42	1985.92	0.477682	-1.06588	0.0451397	0.974091
	MYO19	986.7	1335.03	638.371	0.47817	-1.06441	0.0451519	0.974091
	PPP1R2	1330.29	1793.92	866.662	0.483112	-1.04957	0.0454044	0.976939
	CSDC2	175.918	100.293	251.543	2.50809	1.32659	0.0454194	0.976939
	RXRA	2289.24	1490.2	3088.28	2.07239	1.0513	0.0454609	0.976939
	MYCNOS	13.4677	22.7078	4.22762	0.186175	-2.42527	0.0454991	0.976939
	GPT	203.931	118.27	289.592	2.44857	1.29194	0.0455769	0.977454
	LOC100131208	627.686	399.279	856.093	2.1441	1.10037	0.0456538	0.977949
	TMEM190	38.1088	17.0309	59.1867	3.47526	1.79712	0.0459171	0.982431
	USP2	113.717	61.5003	165.934	2.6981	1.43194	0.0460326	0.983744
	ARID5A	276.203	165.578	386.827	2.33623	1.22418	0.046178	0.984574
	PRC1	2114.6	2848.88	1380.32	0.484512	-1.0454	0.0461799	0.984574
	AGXT2L1	87.179	45.4156	128.942	2.83916	1.50547	0.0462419	0.984742
	REEP2	701.377	449.425	953.328	2.12122	1.08489	0.0464169	0.987311
	AGFG2	2816.59	3802.61	1830.56	0.481395	-1.05471	0.0465107	0.988148
	IL17RC	489.318	307.502	671.135	2.18254	1.12601	0.0466216	0.989348
	TMEM41A	952.048	617.842	1286.25	2.08185	1.05787	0.046836	0.99027
	MYBL1	89.0099	131.516	46.5038	0.353598	-1.49982	0.0468832	0.99027
	DPP7	66.2323	33.1156	99.3491	3.00007	1.585	0.0470316	0.990585
	DNASE1	142.258	79.4773	205.04	2.57985	1.36729	0.0470508	0.990585
	ACAA1	4981.88	3184.77	6778.99	2.12856	1.08988	0.0470616	0.990585
	CTPS	710.832	965.082	456.583	0.473103	-1.07977	0.0472892	0.992944
	PPEF1	51.4056	24.6001	78.211	3.17929	1.66871	0.0474438	0.992944
	CSDAP1	191.734	272.494	110.975	0.407257	-1.29599	0.0475397	0.992944
	ANGPTL3	157.03	88.9389	225.121	2.53118	1.33981	0.0475849	0.992944
	RAB40B	376.376	232.755	519.997	2.2341	1.15969	0.0476905	0.992944
	DAO	59.5839	29.3309	89.8369	3.06287	1.61489	0.0477277	0.992944
	GPX2	7101.87	9734.08	4469.65	0.459175	-1.12288	0.0477953	0.992944
	E2F1	526.003	719.081	332.925	0.462987	-1.11096	0.047835	0.992944
	NOLC1	2362.14	3179.09	1545.2	0.486049	-1.04083	0.0478748	0.992944
	FERMT1	719.207	975.49	462.924	0.474556	-1.07535	0.0479549	0.992944
	ENPP7	493.324	311.286	675.362	2.16959	1.11742	0.048065	0.992944
	HOTAIRM1	195.224	113.539	276.909	2.43889	1.28622	0.048128	0.992944
	TSPAN7	1161.46	759.765	1563.16	2.05743	1.04084	0.0481362	0.992944
	PLD2	1520.6	998.197	2043	2.04669	1.03329	0.0481473	0.992944
	CDT1	413.736	569.588	257.885	0.452757	-1.14319	0.048163	0.992944
	MYL3	36.0503	16.0847	56.016	3.48256	1.80015	0.0482084	0.992944
	GSN	5154.21	3301.15	7007.28	2.12268	1.08589	0.0484685	0.994808
	C19orf21	385.501	239.378	531.623	2.22085	1.15111	0.048578	0.994836
	MASTL	650.595	883.712	417.478	0.472413	-1.08188	0.0486742	0.995684
	RECQL4	535.852	731.381	340.323	0.465316	-1.10372	0.0488002	0.996934
	DHX37	228.489	321.694	135.284	0.420536	-1.2497	0.0488583	0.996934
	OBFC2A	129.604	187.339	71.8695	0.383633	-1.3822	0.0489	0.996934
	ZNF389	108.07	58.6618	157.479	2.68452	1.42466	0.0491744	1
	KLF5	90.0115	132.462	47.5607	0.359051	-1.47774	0.0495805	1
	TTF2	382.407	527.01	237.804	0.451231	-1.14806	0.0496169	1
	CDKN3	1063.55	1430.59	696.5	0.486862	-1.03842	0.0496257	1
	KPNA2	1913.38	2566.93	1259.83	0.490793	-1.02681	0.049648	1
	SERPINA4	3797.9	2466.64	5129.16	2.07942	1.05618	0.0496842	1
	LOC100129722	49.3471	23.654	75.0403	3.17242	1.66558	0.0497206	1
	ANKRD43	67.2338	34.0617	100.406	2.94777	1.55962	0.0498203	1
	CENPN	423.112	580.941	265.283	0.456644	-1.13086	0.049895	1
